# Supplementary material for: Metagenomic sequencing enables accurate pathogen and antimicrobial susceptibility profiling in complicated UTIs in approximately four hours
Source: Nat Commun. 2025 Dec 3;17:187. doi: 10.1038/s41467-025-66865-8 (PMC12780005; doi:10.1038/s41467-025-66865-8)
Supplement: Supplementary file 3 — Supplementary Data 1 [file 41467_2025_66865_MOESM3_ESM.xlsx]

## Sheet: Supplementary Data 1
Supplementary Data 1
	Sample number	Method	Volume of sample used (mL)	Bacteria : Host	Total number of reads	Host reads	Identified pathogens	Pathogen reads
	1	H+BT	7	0.01	156779	156654	Escherichia coli	40
							Morganella morganii	40
	2	H+BT	7	0.52	108786	6928	Citrobacter freundii	6928
	3	HZ	5	0.01	134793	11587	Morganella morganii	5769
							Escherichia coli	5021
							Aerococcus sanguinicola	162
							Corynebacterium coyleae	635
	4	M + BT	7	Not reported	336355	336212	Escherichia coli	79
							Providencia stuartii	18
	5	M + BT	7	10.45	10592	9544	Escherichia coli	284
	6	MC5	7	Not available	98319	87269	Enterococcus faecium	10079
	7	H + NB	7	5.95	244074	199722	Escherichia coli	37772
	9	H + NB	6	3.49	70298	69279	Escherichia coli	823
	10	M + NB	5	6.82	35253	33238	Pseudomonas aeruginosa	1852
							Enterococcus faecalis	52
	11	M + NB	7	Not reported	124265	120899	Citrobacter freundii complex	2693
	12	M + NB	7	45	146135	138703	Escherichia coli	5978
	13	HZ	6	18.76	6124	6088	Enterococcus faecium	4
	14	NB	5	1	78620	75453	Micrococcus luteus	34
							Staphylococcus haemolyticus	24
	15	MC5	3.5	0.49	88897	86883	Escherichia coli	953
	16	NB	7	0.59	47410	47325	Staphylococcus haemolyticus	3
	17	NB	7	Not reported	44848	27970	Escherichia coli	13694
	19	H + NB	7	33.1404	33977	12103	Klebsiella oxytoca	21219
	20	H + NB	7	0.701535	78860	78771	Aerococcus urinae	5
	21	M + NB	7	0.190769	1205	1178	Escherichia coli	14
	22	M + NB	7	6.28571	2909	2784	Enterococcus faecalis	38
	23	M + NB	7	13.1243	16792	7903	Escherichia coli	6272
							Morganella morganii	915
							Enterococcus faecalis	29
	24	H + BT	7	0.0443925	7639	7343	Escherichia coli	103
	25	H + BT	7	0.143394	69072	68918	Klebsiella pneumoniae	89
	26	M + BT	7	5.5	10290	6887	Escherichia coli	2402
							Enterococcus faecalis	484
	27	M + BT	7	161.29	55427	15670	Escherichia coli	32478
	28	H+BB+NB	5	Not available	DNA depleted/Too low to load
	28	H+LZ + NB	5		DNA depleted/Too low to load
	28	M + BB + NB	5		DNA depleted/Too low to load
	28	M + LZ + NB	5		DNA depleted/Too low to load
	29	H+BB+NB	5	0.25	4796	1325	Escherichia coli	2847
							Aerococcus urinae	98
	29	H+LZ + NB	5		202	119	Escherichia coli	50
							Aerococcus urinae	18
	29	M + BB + NB	5		3929	1698	Escherichia coli	1820
							Aerococcus urinae	82
	29	M + LZ + NB	5		89	72	Escherichia coli	8
							Aerococcus urinae	3
	29	MC5	5		135	78	Escherichia coli	37
							Aerococcus urinae	5
	30	H+BB+NAX	5	Not available	DNA depleted/Too low to load
	30	H+LZ + NAX			DNA depleted/Too low to load
	30	M + BB + NAX			DNA depleted/Too low to load
	30	M + LZ + NAX			DNA depleted/Too low to load
	30	MC5			67	66
	31	H+BB+NB	5	198.414	485	188	Escherichia coli	238
							Streptococcus agalactiae	2
	31	H+LZ + NB	5		179	76	Escherichia coli	104
	31	M + BB + NB	5		73	40	Escherichia coli	32
								1
	31	M + LZ + NB	5		78	13	Escherichia coli	65
	31	MC5	5		2696	909	Escherichia coli	1638
							Streptococcus agalactiae	2
	32	H+BB+NB	5	10.0449	346	335	Escherichia coli	6
							Bifidobacterium breve	1
							Streptococcus anginosus	2
	32	H+LZ + NB	5		96	95	Streptococcus anginosus	1
	32	M + BB + NB	5		8936	7414	Enterococcus faecalis	65
							Staphylococcus haemolyticus	8
							Enterobacter cloacae complex	1
	32	M + LZ + NB	5		6511	3524	Enterococcus faecalis	32
							Staphylococcus haemolyticus	3
							Enterobacter cloacae complex	2
	34	H+BB+NB	5	22.5298	929	347	Escherichia coli	456
							Streptococcus anginosus	17
	34	H+LZ + NB	5		117	70	Escherichia coli	39
	34	M + BB + NB	5		719	211	Escherichia coli	465
							Streptococcus anginosus	13
	34	M + LZ + NB	5		94	40	Escherichia coli	50
							Streptococcus anginosus	4
	35	M + BB + NB	8	2	133	113	Citrobacter koseri	18
	36	M + BB + NB	8	3	223	223	Non-aligned (Host reads)	-
	37	M + BB + NB	8	3.45	918	360	Escherichia coli	436
	38	M + BB + NB	8	1.64	216	215	Non-aligned (Host reads)	-
	39	M + BB + NB	8	Not reported	184	184	Non-aligned (Host reads)	-
	40	M + BB + NB	8	1.34	393	383	Serratia marcescens	5
							Streptococcus anginosus	4
	41	M + BB + NB	8	109.02	1184	636	Proteus mirabilis	74
							Klebsiella pneumoniae	43
							Aerococcus urinae	190
							Morganella morganii	138
	42	M + BB + NB	8	Not available	230	230	Non-aligned (Host reads)	-
	43	M + BB + NB	8	4.28	1374	1351	Escherichia coli	18
	44	M + BB + NB	8	87.34	816	543	Aerococcus urinae	239
	45	M + BB + NB	8	29.17	806	538	Pseudomonas aeruginosa	263
	46	M + BB + NB	8	2.57	178	145	Enterococcus faecalis	15
	47	M + BB + NB	1.5	Not reported	174	172	Non-aligned (Host reads)	-
	48	M + BB + NB	8	16	562	483	Non-aligned (Host reads)	-
	49	M + BB + NB	8	2	191	187	Non-aligned (Host reads)	-
	50	M + BB + NB	8	2	891	877	Citrobacter koseri	13
	51	M + BB + NB	8	0.86	802	792	Non-aligned (Host reads)	-
	52	M + BB + NB	4	31.03	914	882	Non-aligned (Host reads)	-
	53	M + BB + NB	8	9.68	2988	1693	Escherichia coli	76
							Acinetobacter sp.	204
							Enterococcus faecalis	214
							Corynebacterium nuruki	582
							Aerococcus urinae	102
	54	M + BB + NB	8	87.09	2545	1430	Klebsiella pneumoniae	871
							Escherichia coli	27
							Aerococcus urinae	163
	55	M + BB + NB	4.5	1.46	3456	3427	Escherichia coli	19
	56	M + BB + NB	8	38.68	3605	2362	Aerococcus urinae	794
							Enterococcus faecalis	109
							Morganella morganii	29
							Actinotignum schaalii	194
	57	M + BB + NB	8	9.5	1664	1062	Streptococcus anginosus	265
							Staphylococcus epidermidis	6
							Actinotignum schaalii	78
							Gardnerella sp.	198
	58	M + BB + NB	8	Not reported	8	7	Non-aligned (Host reads)	-
	59	M + BB + NB	8	469.89	4136	896	Enterococcus faecalis	385
							Klebsiella oxytoca	257
							Morganella morganii	371
							Proteus vulgaris	1164
							Providencia stuartii	522
	60	M + BB + NB	8	15.45	294	191	Escherichia coli	96
	61	M + BB + NB	7	2.57	58	19	Enterococcus faecalis	36
	62	M + BB + NB	8	375.72	6797	1499	Enterococcus faecalis	112
							Escherichia coli	3443
							Actinotignum schaalii	166
							Aerococcus urinae	291
	63	M + BB + NB		145.13	6031	2418	Stenotrophomonas maltophilia	2401
	64	M + BB + NB	2	2.91	1002	584	Serratia liquefaciens	328
	65	M + BB + NB	8	4.99	464	113	Enterococcus faecalis	277
	66	M + BB + NB	8	53.84	799	136	Klebsiella oxytoca	562
							Pseudomonas aeruginosa	87
	67	M + BB + NB	8	353.27	2826	750	Escherichia coli	2010
	68	M + BB + NB	3.5	60.65	4449	1179	Enterococcus faecalis	73
							Escherichia coli	2832
							Lactobacillus sp.	213
	69	M + BB + NB	8	33.91	1627	453	Aerococcus urinae	1030
							Enterococcus faecalis	7
							Escherichia coli	76
	70	M + BB + NB	8	76.77	1988	383	Citrobacter koseri	1393
	71	M + BB + NB	3	3.78	460	360	Escherichia coli	94
	72	M + BB + NB	8	7.88	168	87	Klebsiella variicola	35
							Stenotrophomonas maltophilia	7
	73	M + BB + NB	8	7.73	1057	117	Enterococcus faecalis	37
							Klebsiella variicola	881
							Acinetobacter pittii	1
							Streptococcus sp.	4
	74	M + BB + NB	8	7.35	128	81	Enterococcus faecalis	43
	75	M + BB + NB	8	0	183	81	Klebsiella pneumoniae	94
	76	M + BB + NB	8	8.2	702	142	Proteus mirabilis	60
							Serratia marcescens	493
	77	M + BB + NB	8	3831.83	7823	980	Klebsiella pneumoniae	6667
	78	M + BB + NB	8	0.03	137	135	Non-aligned (Host reads)	-
	79	MC5	8	1.08814	22881	18448	Escherichia coli	1010
	79	HZ	8		80639	36952	Escherichia coli	37280
	79	M + BB + NB	8		30111	19129	Escherichia coli	9352
	80	MC5	8	52.2921	24162	23466	Escherichia coli	9
							Proteus mirabilis	28
	80	HZ	8		6541	6163	Escherichia coli	5
							Proteus mirabilis	67
	80	M + BB + NB	8		12401	6674	Escherichia coli	7
							Proteus mirabilis	5469
	81	MC5	8	130.491	17908	13545	Klebsiella pneumoniae	273
							Enterococcus faecium	526
	81	HZ	8		31117	13775	Klebsiella pneumoniae	15676
							Enterococcus faecium	300
	81	M + BB + NB	8		24987	13941	Klebsiella pneumoniae	8036
							Enterococcus faecium	774
