# Supplementary material for: Metagenomic sequencing enables accurate pathogen and antimicrobial susceptibility profiling in complicated UTIs in approximately four hours
Source: Nat Commun. 2025 Dec 3;17:187. doi: 10.1038/s41467-025-66865-8 (PMC12780005; doi:10.1038/s41467-025-66865-8)
Supplement: Supplementary file 4 — Supplementary Data 2 [file 41467_2025_66865_MOESM4_ESM.xlsx]

## Sheet: Supplementary Data 2
Supplementary Data 2
	Sample number	Gender	Pathogen ID from MALDI-TOF	CFU/ml	AST from VITEK 2
	1	Male	Escherichia coli	1000	Ampicillin, Ampicillin-sulbactam, Amoxicillin/Clavulanic acid, trimethoprim-sulfamethoxazole, Ciprofloxacin, Cefuroxime
			Morganella morganii	1000	Ampicillin, Ampicillin-sulbactam, Amoxicillin/Clavulanic acid, Ciprofloxacin, Cefuroxime
	2	Male	Citrobacter freundii	100000	Ampicillin, Amoxicillin/Clavulanic acid, Cefpodoxime
	3	Male	Morganella morganii	1000	Ampicillin, Amoxicillin/Clavulanic acid,Fosfomycin, Cefpodoxime
			Escherichia coli	1000	Cefuroxime
			Aerococcus sanguinicola	10000	Not tested
			Corynebacterium coyleae	100000	Not tested
	4	Male	Escherichia coli	1000	Ampicillin, Amoxicillin-Clavulanic acid, Trimethoprim, Trimethoprim-Sulfamethoxazole, Cefpodoxime, Cefuroxime, Ciprofloxacin, Piperacillin Tazobactam, Cefotaxime, Ceftazidime, Cefuroxime Axetil
			Providencia stuartii	1000	Ampicillin, Amoxicillin-Clavulanic acid, Ciprofloxacin
	5	Female	Escherichia coli	100000	Cefuroxime
			Escherichia coli	100000
			Gram positive microflora	10000
	6	Female	Enterococus faecium	100000	Ampicillin, amoxicillin, Ampicillin-Sulbactam, Ampicillin-Clavulanic acid, Ciprofloxacin, Piperacillin-Tazobactam, Imipenem
	7	Female	Escherichia coli	100000	Cefuroxime
			Gram positive microflora	1000
	9	Female	Escherichia coli	1000000	Ampicillin, Amoxicillin-cavulanic acid, Trimethoprim, trimethoprim-sulfamethoxazole, Cefuroxime, Piperacillin-Tazobactam, Mecillinam
	10	Male	Pseudomonas aeruginosa	1000000	Imipenem, Cefepime, ceftazidime, TPZ, Ciproflaxicin (Intermediate)
			Enterococcus faecalis	1000000	Meropenem , Imipenem (Intermediate)
	11	Male	Citrobacter freundii complex	10000000	Ampicillin, Amoxicillin+clavulanic acid, Cefpodoxime
	12	Female	Escherichia coli	100000	Trimethoprim, Trimethoprim/sulfamethoxazole (Intermediate)
	13	Male	Enterococus faecium	1000000	Vancomycin, Ampicillin, amoxicillin, Ampicillin + Sulbactam, Amoxicillin + Clavulanic acid, Ciprofloxacin, Piperacillin Tazobactam, Imipenem, Meropenem
	14	Female	Micrococcus luteus	10000	No result
			Staphylococcus haemolyticus	10000
	15	Female	Escherichia coli	1000	Ampicillin, Cefuroxime (Intermediate)
	16	Male	Staphylococcus haemolyticus	100000	Flucloxacillin, Erythromycin, Clindamycin, Ampicillin + Sulbactam, Amoxicillin + Clavulanic acid, Fosfomycin, Tetracycline, Gentamicin, Trimethoprim + Sulfamethoxazole, Cefazolin, Cefuroxime, Levofloxacin, TPZ, Ceftazidime, Fusidic acid
	17	Female	Escherichia coli	1000000	Ampicillin, Ciproflaxicin, Cefuroxime
	19	Male	Klebsiella oxytoca	100000	No data
	20	Male	Aerococcus urinae	10000000	No data
	21	Male	Enterococcus faecalis	10000	No data
	22	Male	Enterococcus faecalis	100000	Imipenem (Intermediate), Meropenem (Intermediate)
	23	Male	Escherichia coli	10000000	Trimethoprim, Cefuroxime , Ciprofloxacin
			Morganella morganii	1000000	Ampicillin, Amoxicillin - Clavulanic acid, Fosfomycin, Cefpodoxime
			Enterococcus faecalis	1000000	Meropenem
	24	Male	Escherichia coli	1000	No data
	25	Female	Klebsiella pneumoniae	10000000	Ampicillin, amoxicillin + clavulanic acid, Fosfomycin, Cefpodoxime, Trimethoprim, Trimethoprim-Sulfamethoxazole, Piperacillin Tazobactam, Cefotaxime, Ceftazidime, Cefuroxime Axetil
	26	Male	Escherichia coli	100000	Ampicillin, Amoxicillin+ clavulanic acid, Cefuroxime
			Enterococcus faecalis	100000	Meropenem
	27	Female	Escherichia coli	1000000	Ampicillin, Amoxicillin + clavulanic acid, Trimethoprim, Trimethoprim sulfamethoxazole, Cefuroxime, Mecillinam
	28	Male	No pathogen detected	-	Not tested
	29	Female	Aerococcus urinae	1000000	Susceptible
			Escherichia coli	10000000	Ampicillin, Amoxicillin-clavulanic acid, Trimethoprim, Trimethoprim-sulfamethoxazole, Cefpodoxime, Cefuroxime, Ciprofloxacin, Cefuroxime
	30	Male	No pathogen detected	-	Not tested
	31	Female	Streptococcus agalactiae	< 1000	Not tested
			Escherichia coli	10000000	Trimethoprim, Trimethoprim-sulfamethoxazole, Cefuroxime
	32	Female	Enterococcus faecalis	1000	Not tested
			Staphylococcus haemolyticus	1000
			Enterobacter cloacae complex	< 1000
	34	Female	Escherichia coli	10000000	Susceptible
			Streptococcus anginosus	100000
	35	Male	Citrobacter koseri	-	Ampicillin, Cefuroxime
	36	Male	Gram positive microflora	1000	Not tested
	37	Female (Catheter)	Escherichia coli	1000000	Ampicillin, Amoxicillin, Trimethoprim, Trimethoprim-Sulfamethoxazole, Cefpodoxime, Cefuroxime, Cefuroxime Axetil, Cefotaxime, Ceftriaxone, Ceftazidime, Ciprofloxacin, Piperacillin​-​Tazobactam
	38	Female	No pathogen detected	-	Not tested
	39	Male	Gram positive microflora	1000	Not tested
	40	Male	Serratia marcescens	100000	Susceptible
			Streptococcus anginosus	1000000	Ampicillin
	41	Male	Proteus mirabilis	1000000	Ampicillin
			Klebsiella pneumoniae	1000000	Ampicillin, Amoxicillin-Clavulanic acid, Cefuroxime, Cefuroxime Axetil
	42	Male	No pathogen detected	-	Not tested
	43	Female	Escherichia coli	100000	Ampicillin, Amoxicillin-clavulanic acid
	44	Male	Aerococcus urinae	100000	Susceptible
	45	Male	Pseudomonas aeruginosa	1000000	Trimethoprim-Sulfamethoxazole
	46	Male (Catheter)	Enterococcus faecalis	1000000	Meropenem
	47	Male	No pathogen detected	-	Not tested
	48	Male (Catheter)	Gram negative mixed flora	<1000	Not tested
	49	Male	No pathogen detected	-	Not tested
	50	Male	Citrobacter koseri	Not determined	Ampicillin, Cefuroxime
	51	Male	No pathogen detected	-	Not tested
	52	Female	No pathogen detected	-	Not tested
	53	Male	Enterococcus faecalis	1000000	Meropenem
			Escherichia coli	100000	Ampicillin, Amoxicillin-Clavulanic acid, Trimethoprim, Trimethoprim-Sulfamethoxazole, Mecillinam, Piperacillin​-Tazobactam
			Acinetobacter pittii	100000	Susceptible
	54	Female	Klebsiella pneumoniae	1000000	Ampicillin
			Escherichia coli	100000	Susceptible
	55	Male	Escherichia coli	10000000	Ampicillin, Ciprofloxacin
	56	Female	Aerococcus urinae	100000	Ampicillin, Amoxicillin/Clavulan, Trimethoprim, Trimethoprim -Sulfamethoxazole, Cefpodoxime, Ciprofloxacin
			Enterococcus faecalis	1000000	Meropenem
			Morganella morganii	1000	Susceptible
	57	Female	Streptococcus anginosus	1000000	Tetracycline
			Staphylococcus epidermidis	1000000	Flucloxaxillin, Erythromycin, ampicillin+Sulbactum, Amoxicillin-Clavulanic acid, Tetracycline, Cefazolin, Cefuroxime, Ceftazidime, Levofloxacin, Piperacillin​-​Tazobactam, Fusidic acid
	58	Male	No pathogen detected	-	Not tested
	59	Male	Enterococcus faecalis	10000000	Meropenem
			Klebsiella oxytoca	10000000	Ampicillin
			Morganella morganii	10000000	Ampicillin, Ampicillin-Sulbactam, Amoxicillin-Clavulanic acid, Cefuroxime
			Proteus vulgaris	10000000	Ampicillin, Cefuroxime
	60	Female	Escherichia coli	1000000	Ampicillin
	61	Male	Enterococcus faecalis	1000000	Meropenem
	62	Male	Enterococcus faecalis	1000000	Meropenem
			Escherichia coli	1000000	Ampicillin, Amoxicillin-Clavulanic acid, Trimethoprim, Trimethoprim-sulfamethoxazole
	63	Female	Stenotrophomonas maltophilia	Not determined	Not tested
	64	Male	Serratia liquefaciens	1000000	Ampicillin, Amoxicillin-clavulanic acid
	65	Female	Enterococcus faecalis	1000000	Meropenem
	66	Male (Catheter)	Klebsiella oxytoca	1000000	Ampicillin
			Pseudomonas aeruginosa	100000	Trimethoprim-Sulfamethaxole, Imipenem, meropenem
	67	Female	Escherichia coli	1000000	Susceptible
	68	Male (Catheter)	Enterococcus faecalis	1000000	Meropenem
			Escherichia coli	1000000	Ampicillin, Amoxicillin-Clavulanic acid, Trimethoprim, Trimethoprim-sulfamethoxazole, Cefpodoxime, Cefuroxime, Cefuroxime Axetil, Ciprofloxacin
	69	Male	Aerococcus urinae	100000	Not tested
			Enterococcus faecalis	100000	Meropenem
			Escherichia coli	100000	Ampicillin, Amoxicillin - Clavulanic acid
	70	Male	Citrobacter koseri	1000000	Ampicillin
	71	Male	Escherichia coli	1000000	Susceptible
	72	Male	Klebsiella variicola	1000000	Ampicillin
			Stenotrophomonas maltophilia	10000	Susceptible
	73	Female	Enterococcus faecalis	10000	Susceptible
			Klebsiella variicola	10000	Ampicillin
			Acinetobacter pittii	10000	Susceptible
			Streptococcus sp.	10000	Susceptible
	74	Male	Enterococcus faecalis	1000000	Meropenem
	75	Male	Klebsiella pneumoniae	10000000	Ampicillin, Trimethoprim, Trimethoprim-sulfamethoxazole, Ciprofloxacin
			Proteus mirabilis	10000000	Ampicillin, Amoxicillin, Ciprofloxacin
	76	Male (Catheter)	Proteus mirabilis	10000000	Not tested
			Serratia marcescens	10000000	Ampicillin, Amoxicillin, Ampicillin-Sulbactam, Amoxicillin-Clavulanic acid, Cefuroxime
	77	Male	Klebsiella pneumoniae	10000000	Susceptible
	78	Female	No pathogen detected	Not determined	Not tested
	79	Female	Escherichia coli	10000000	Ampicillin, Amoxicillin - Clavulanic acid
	80	Female	Escherichia coli	1000	Ampicillin, Amoxicillin - Clavulanic acid, Trimethoprim, Trimethoprim-Sulfamethoxazole, Cefpodoxime, Cefuroxime, Ceforixime axetil
			Proteus mirabilis	10000000	Trimethoprim, Trimethoprim / Sulfamethoxazole, Ciprofloxacin
	81	Female	Klebsiella pneumoniae	1000000	Ampicillin, Amoxicillin
			Enterococcus faecium	1000000	Ampicillin, Amoxicillin, Ampicillin-Sulbactam, Amoxicillin-Clavulanic acid, Ciprofloxacin, Piperacillin-Tazobactam, Imipenem, Meropenem
