# Supplementary material for: Metagenomic sequencing enables accurate pathogen and antimicrobial susceptibility profiling in complicated UTIs in approximately four hours
Source: Nat Commun. 2025 Dec 3;17:187. doi: 10.1038/s41467-025-66865-8 (PMC12780005; doi:10.1038/s41467-025-66865-8)
Supplement: Supplementary file 5 — Supplementary Data 3 [file 41467_2025_66865_MOESM5_ESM.xlsx]

## Sheet: Supplementary Data 3
Supplementary Data 3
	Urine_sample_ID	Erythrocytes	Leukocytes	Bacteria	Round_epithelia	Squamous_epithelia	Yeast	Total_host_cells/sample	Bacteria:Host_ratio	Culture_results
	1 (H+BT)	5312	123	40	1	20	193	5456	0.00733138	TRUE
	2 (H+BT)	4	1308	690	0	3	1	1315	0.524715	TRUE
	3 (HZ)	8740	20	110	2	5	3	8767	0.0125471	TRUE
	4 (M+BT)	Not reported	Not reported	Not reported	Not reported	Not reported	Not reported	Not reported	Not reported	TRUE
	5 (M+BT)	29	637	7115	2	13	114	681	10.4479	TRUE
	6 (MC5)	Not reported	Not reported	Not reported	Not reported	Not reported	Not reported	Not reported	Not reported	TRUE
	7 (H+NB)	1563	91	10000	5	23	2	1682	5.9453	TRUE
	9 (H+NB)	54	8407	29512	0	4	5	8465	3.48636	TRUE
	10 (M+NB)	679	787	10066	6	4	294	1476	6.81978	TRUE
	11 (M+NB)	Not reported	Not reported	Not reported	Not reported	Not reported	Not reported	Not reported	Not reported	TRUE
	12 (M+NB)	1	29	1440	1	1	1	32	45	TRUE
	13 (HZ)	2	103	2026	2	1	1	108	18.7593	TRUE
	14 (NB)	1187	129	1407	2	85	104	1403	1.00285	TRUE
	15 (MC5)	10	14	19	5	10	75	39	0.487179	TRUE
	16 (NB)	361	99	289	23	7	22	490	0.589796	TRUE
	17 (NB)	Not reported	Not reported	Not reported	Not reported	Not reported	Not reported	Not reported	Not reported	TRUE
	19 (H+NB)	86	527	1	0	5	1	618	0.00161812	TRUE
	20 (H+NB)	114	5277	3702	3	1	1094	5395	0.686191	TRUE
	21 (M+NB)	3	325	62	16	35	980	379	0.163588	TRUE
	22 (M+NB)	1536	7	44	2	1	1	1546	0.0284605	TRUE
	23 (M+NB)	721	1038	13623	4	6	125	1769	7.70096	TRUE
	24 (H+BT)	5	428	19	7	1	3	441	0.0430839	TRUE
	25 (H+BT)	738	37275	5345	77	33	6841	38123	0.140204	TRUE
	26 (M+BT)	6	2	11	2	1	1	11	1	TRUE
	27 (M+BT)	1	62	10000	0	1	0	64	156.25	TRUE
	28	Not reported	Not reported	Not reported	Not reported	Not reported	Not reported	Not reported	Not reported	FLASE
	29	31	8	2	1	1	1	41	0.0487805	TRUE
	30	38	312	14	7	0	0	357	0.0392157	FALSE
	31	6	111	22024	2	1	0	120	183.533	TRUE
	32	29	1603	16102	0	1	238	1633	9.86038	TRUE
	34	4038	2752	62002	2	15	64	6807	9.10856	TRUE
	49 (M+BB+NB)	1	1	2	Not reported	Not reported	Not reported	2	1	FALSE
	35 (M+BB+NB)	3	1	2	Not reported	Not reported	Not reported	4	0.5	TRUE
	50 (M+BB+NB)	3	1	2	Not reported	Not reported	Not reported	4	0.5	TRUE
	58 (M+BB+NB)	0	Not reported	Not reported	Not reported	Not reported	Not reported	Not reported	Not reported	FALSE
	36 (M+BB+NB)	0	2	6	1	1	Not reported	4	1.5	FALSE
	37 (M+BB+NB)	17267	23111	79749	3	7	Not reported	40388	1.97457	TRUE
	38 (M+BB+NB)	13	50	82	2	6	Not reported	71	1.15493	FALSE
	39 (M+BB+NB)	0	0	0	0	0	0	0	0	FALSE
	40 (M+BB+NB)	367	2893	3884	Not reported	5	2	3265	1.18959	TRUE
	41 (M+BB+NB)	4	131	14282	Not reported	15	Not reported	150	95.2133	TRUE
	42 (M+BB+NB)	Not reported	Not reported	Not reported	Not reported	Not reported	Not reported	Not reported	Not reported	FALSE
	43 (M+BB+NB)	171	2852	12211	Not reported	2	1	3025	4.03669	TRUE
	44 (M+BB+NB)	25	401	35023	7	2	1	435	80.5126	TRUE
	45 (M+BB+NB)	9	384	11200	4	4	Not reported	401	27.9302	TRUE
	46 (M+BB+NB)	4	49	126	5	3	Not reported	61	2.06557	TRUE
	47 (M+BB+NB)	Not reported	Not reported	Not reported	Not reported	Not reported	Not reported	Not reported	Not reported	FALSE
	48 (M+BB+NB)	1	2	32	Not reported	Not reported	Not reported	3	10.6667	TRUE
	52 (M+BB+NB)	137	275	8534	3	45	Not reported	460	18.5522	FALSE
	53 (M+BB+NB)	5	179	1732	7	Not reported	2	191	9.06806	TRUE
	51 (M+BB+NB)	152	124	107	3	1	2	280	0.382143	FALSE
	54 (M+BB+NB)	2	216	18812	5	2	1	225	83.6089	TRUE
	55 (M+BB+NB)	453	2620	3824	2	7	460	3082	1.24075	TRUE
	56 (M+BB+NB)	70	240	9282	13	23	2	346	26.8266	TRUE
	57 (M+BB+NB)	5	220	2089	Not reported	29	3	254	8.22441	TRUE
	59 (M+BB+NB)	5	73	34302	7	30	32	115	298.278	TRUE
	60 (M+BB+NB)	87	2959	45704	1	5	3	3052	14.9751	TRUE
	61 (M+BB+NB)	9	947	2430	2	5	72	963	2.52336	TRUE
	62 (M+BB+NB)	7	150	56358	11	3	5	171	329.579	TRUE
	63 (M+BB+NB)	1262	76	11030	Not reported	131	129	1469	7.50851	TRUE
	64 (M+BB+NB)	853	797	2318	6	46	32488	1702	1.36193	TRUE
	65 (M+BB+NB)	73	585	2919	1	24	Not reported	683	4.27379	TRUE
	66 (M+BB+NB)	49	1311	70587	Not reported	11	56	1371	51.4858	TRUE
	67 (M+BB+NB)	2	90	31794	9	5	1	106	299.943	TRUE
	68 (M+BB+NB)	14	186	11281	1	3	72	204	55.299	TRUE
	69 (M+BB+NB)	116	488	16550	Not reported	6	169	610	27.1311	TRUE
	70 (M+BB+NB)	9	342	26254	2	Not reported	1	353	74.3739	TRUE
	71 (M+BB+NB)	15	20586	77739	27	11	275	20639	3.76661	TRUE
	72 (M+BB+NB)	52	158	410	1	20	3	231	1.77489	TRUE
	73 (M+BB+NB)	6	66	510	Not reported	Not reported	Not reported	72	7.08333	TRUE
	74 (M+BB+NB)	5	132	970	7	Not reported	1	144	6.73611	TRUE
	75 (M+BB+NB)	Not reported	500	Not reported	Not reported	Not reported	Not reported	500	Not reported	TRUE
	76 (M+BB+NB)	8	55	451	1	Not reported	Not reported	64	7.04688	TRUE
	77 (M+BB+NB)	2	24	91964	5	3	1	34	2704.82	TRUE
	78 (M+BB+NB)	63	9098	233	1	3	52	9165	0.0254228	FALSE
	79 (M+BB+NB)	181	919	10000	4	108	0	1212	8.25083	TRUE
	80 (M+BB+NB)	25	89	4654	6	37	4	157	29.6433	TRUE
	81 (M+BB+NB)	2883	505	65898	Not_available	1	1	3389	19.4447	TRUE
