# Supplementary material for: Metagenomic sequencing enables accurate pathogen and antimicrobial susceptibility profiling in complicated UTIs in approximately four hours
Source: Nat Commun. 2025 Dec 3;17:187. doi: 10.1038/s41467-025-66865-8 (PMC12780005; doi:10.1038/s41467-025-66865-8)
Supplement: Supplementary file 6 — Supplementary Data 4 [file 41467_2025_66865_MOESM6_ESM.xlsx]

## Sheet: Supplementary Data 4
Supplementary Data 4
		Per kit cost	HL_SAN (per assay 250U)	M_SAN cost (per assay - 292 U)	Saponin cost	BB Columns + material cost	NAX/BT cost (Per reaction)	TOTAL (NOK)	Total DNA extraction without VAT ($)	MinION (24 pack FC - without VAT) US$	RBP Library prep kit (24 pack - without VAT) US$	MinION - Sequencing cost (without VAT)	Total cost - MinION (without VAT) US$	ProtmethION (32 pack FC - without VAT) US$	RBP Library prep kit (96 pack - without VAT) US$	P2Solo - Sequencing cost (without VAT)	Total cost - P2Solo (without VAT) US$
	MC5							222.86	20.5031	25	5.55556	30.5556	51.0587	9.375	3.125	12.5	33.0031
	HZ							185	17.02	25	5.55556	30.5556	47.5756	9.375	3.125	12.5	29.52
	NAX	26.8646					37.9167	37.9167	3.48833	25	5.55556	30.5556	34.0439	9.375	3.125	12.5	15.9883
	M+BT			10	1		45	56	5.152	25	5.55556	30.5556	35.7076	9.375	3.125	12.5	17.652
	H+BT		5		1		24	30	2.76	25	5.55556	30.5556	33.3156	9.375	3.125	12.5	15.26
	M+NB			10	1		24	35	3.22	25	5.55556	30.5556	33.7756	9.375	3.125	12.5	15.72
	H+NB		5		1		24	30	2.76	25	5.55556	30.5556	33.3156	9.375	3.125	12.5	15.26
	M + BB + NB			10	1	18	24	53	4.876	25	5.55556	30.5556	35.4316	9.375	3.125	12.5	17.376
	H + BB + NB		5		1	18	24	48	4.416	25	5.55556	30.5556	34.9716	9.375	3.125	12.5	16.916
