# Supplementary material for: Metagenomic sequencing enables accurate pathogen and antimicrobial susceptibility profiling in complicated UTIs in approximately four hours
Source: Nat Commun. 2025 Dec 3;17:187. doi: 10.1038/s41467-025-66865-8 (PMC12780005; doi:10.1038/s41467-025-66865-8)
Supplement: Supplementary file 9 — Source Data [file 41467_2025_66865_MOESM9_ESM.xlsx]

## Sheet: Figure 2
Figure 2a
	SampleName	TP	TN	FP	FN	TPtxt	TNtxt	FPtxt	FNtxt
	35 (M+BB+NB)	1	0	0	0	C.koseri
	36 (M+BB+NB)	0	1	0	0		True Negative
	37 (M+BB+NB)	1	0	0	0	E.coli
	38 (M+BB+NB)	0	1	0	0		True Negative
	39 (M+BB+NB)	0	1	0	0		True Negative
	40 (M+BB+NB)	2	0	0	0	S.marcescens, S.anginosus
	41 (M+BB+NB)	2	0	2	0	P.mirabilis, K.pneumoniae		A.urinae, M.morganii
	42 (M+BB+NB)	0	1	0	0		True Negative
	43 (M+BB+NB)	2	0	0	0	E.coli
	44 (M+BB+NB)	1	0	0	0	A.urinae
	45 (M+BB+NB)	1	0	0	0	P.aeruginosa
	46 (M+BB+NB)	1	0	0	0	E.faecalis
	47 (M+BB+NB)	0	1	0	0		True Negative
	48 (M+BB+NB)	0	1	0	0		True Negative
	49 (M+BB+NB)	0	1	0	0		True Negative
	50 (M+BB+NB)	1	0	0	0	C.koseri
	51 (M+BB+NB)	0	1	0	0		True Negative
	52 (M+BB+NB)	0	1	0	0		True Negative
	53 (M+BB+NB)	3	0	2	0	E.coli, E.faecalis, A.sp.		C.nuruki, A.urinae
	54 (M+BB+NB)	2	0	1	0	E.coli, K.sp.		A.urinae
	55 (M+BB+NB)	1	0	0	0	E.coli
	56 (M+BB+NB)	3	0	1	0	E.faecalis, M.morganii, A.urinae		A.schaalii
	57 (M+BB+NB)	2	0	2	0	S.anginosus, S.epidermidis		A.schaalii, G.sp.
	58 (M+BB+NB)	0	1	0	0		True Negative
	59 (M+BB+NB)	4	0	1	0	E.faecalis, K.oxytoca, M.morganii, P.vulgaris		P.stuartii
	60 (M+BB+NB)	1	0	0	0	E.coli
	61 (M+BB+NB)	1	0	0	0	E.faecalis
	62 (M+BB+NB)	2	0	2	0	E.coli, E.faecalis		A.urinae, A.schaalii
	63 (M+BB+NB)	1	0	0	0	S.maltophilia
	64 (M+BB+NB)	1	0	0	0	S.liquefaciens
	65 (M+BB+NB)	1	0	0	0	E.faecalis
	66 (M+BB+NB)	2	0	0	0	K.oxytoca, P.aeruginosa
	67 (M+BB+NB)	1	0	0	0	E.coli
	68 (M+BB+NB)	2	0	1	0	E.coli, E.faecalis		L.sp.
	69 (M+BB+NB)	3	0	0	0	E.coli, E.faecalis, A.urinae
	70 (M+BB+NB)	3	0	1	0	C.koseri, E.faecalis		P.aeruginosa
	71 (M+BB+NB)	1	0	0	0	E.coli
	72 (M+BB+NB)	2	0	0	0	S.maltophilia, K.variicola
	73 (M+BB+NB)	6	0	1	0	K.variicola, A.pittii, E.faecalis, S.sp.		V.parvula
	74 (M+BB+NB)	1	0	0	0	E.faecalis
	75 (M+BB+NB)	1	0	0	1	K.pneumoniae			P.mirabilis
	76 (M+BB+NB)	2	0	0	0	S.marcescens, P.mirabilis
	77 (M+BB+NB)	1	0	0	0	K.pneumoniae
	78 (M+BB+NB)	0	1	0	0		True Negative
Figure 2b
	SampleName	TP	TN	FP	FN	TPtxt	TNtxt	FPtxt	FNtxt
	28 (M+BB+NB)	0	1	0	0		True Negative
	29 (M+BB+NB)	2	0	0	0	E.coli, A.urinae
	30 (M+BB+NB)	0	1	0	0		True Negative
	31 (M+BB+NB)	2	0	0	0	E.coli, S.agalactiae
	32 (M+BB+NB)	3	0	0	0	E.faecalis, S.haemolyticus, E.cloaecae
	34 (M+BB+NB)	2	0	0	0	E.coli, S.anginosus
	28 (H+BB+NB)	0	1	0	0		True Negative
	28 (H+LZ+NB)	0	1	0	0		True Negative
	28 (M+LZ+NB)	0	1	0	0		True Negative
	29 (H+BB+NB)	2	0	0	0	E.coli, A.urinae
	29 (H+LZ+NB)	2	0	0	0	E.coli, A.urinae
	29 (M+LZ+NB)	2	0	0	0	E.coli, A.urinae
	30 (H+BB+NB)	0	1	0	0		True Negative
	30 (H+LZ+NB)	0	1	0	0		True Negative
	30 (M+LZ+NB)	0	1	0	0		True Negative
	31 (H+BB+NB)	2	0	0	0	E.coli, S.agalactiae
	31 (H+LZ+NB)	1	0	0	1	E.coli			S.agalactiae
	31 (M+LZ+NB)	1	0	0	1	E.coli			S.agalactiae
	32 (H+BB+NB)	0	0	3	3			E.coli, S.anginosus, B.breve	E.faecalis, S.haemolyticus, E.cloaecae
	32 (H+LZ+NB)	0	0	1	3			S.anginosus	E.faecalis, S.haemolyticus, E.cloaecae
	32 (M+LZ+NB)	3	0	0	0	E.faecalis, S.haemolyticus, E.cloaecae
	34 (H+BB+NB)	2	0	0	0	E.coli, S.anginosus
	34 (H+LZ+NB)	1	0	0	1	E.coli			S.anginosus
	34 (M+LZ+NB)	2	0	0	0	E.coli, S.anginosus
	29 (MC5)	2	0	0	0	E.coli, A.urinae
	30 (MC5)	0	1	0	0		True Negative
	31 (MC5)	2	0	0	0	E.coli, S.agalactiae
	79 (M+BB+NB)	1	0	0	0	E.coli
	79 (MC5)	1	0	1	0	E.coli		E.faecalis
	79 (HZ)	1	0	1	0	E.coli		E.faecalis
	80 (M+BB+NB)	2	0	0	0	P.mirabilis, E.coli
	80 (MC5)	2	0	2	0	P.mirabilis, E.coli		A.urinae, S.anginosus
	80 (HZ)	2	0	2	0	P.mirabilis, E.coli		A.urinae, S.anginosus
	81 (M+BB+NB)	2	0	0	0	K.pneumoniae, E.faecium
	81 (MC5)	2	0	0	0	K.pneumoniae, E.faecium
	81 (HZ)	2	0	0	0	K.pneumoniae, E.faecium
Figure 2c
	Method	TP	TN	FP	FN
	In-house (Optimized)	87	13	0	1
	In-house (Non-Optimized)	43	6	5	10
	Commercial	25	1	6	0
Figure 2d
		A.urinae	E.coli	S.agalactiae	E.faecalis	S.haemolyticus	E.cloacae	S.anginosus	C.koseri	S.marcescens	P.aeruginosa	K.pneumoniae	P.mirabilis	A.pittii	M.morganii	S.epidermidis	K.oxytoca	P.vulgaris	S.maltophilia	S.liquefaciens	Gr.Streptococci	S.mitis	E.faecium
	A.urinae	0	1	0	2	0	0	0	0	0	0	0	0	0	1	0	0	0	0	0	0	0	0
	E.coli	0	0	1	3	0	0	1	0	0	0	1	1	1	0	0	0	0	0	0	1	0	0
	S.agalactiae	0	0	0	0	0	0	0	0	0	0	0	0	0	0	0	0	0	0	0	0	0	0
	E.faecalis	0	0	0	0	1	1	0	1	0	0	2	0	1	1	0	1	1	1	0	0	1	0
	S.haemolyticus	0	0	0	0	0	1	0	0	0	0	0	0	0	0	0	0	0	0	0	0	0	0
	E.cloacae	0	0	0	0	0	0	0	0	0	0	0	0	0	0	0	0	0	0	0	0	0	0
	S.anginosus	0	0	0	0	0	0	0	0	1	1	0	0	0	0	1	0	0	0	0	0	0	0
	C.koseri	0	0	0	0	0	0	0	0	0	0	0	0	0	0	0	0	0	0	0	0	0	0
	S.marcescens	0	0	0	0	0	0	0	0	0	1	0	1	0	0	0	0	0	0	0	0	0	0
	P.aeruginosa	0	0	0	0	0	0	0	0	0	0	0	0	0	0	0	1	0	0	0	0	0	0
	K.pneumoniae	0	0	0	0	0	0	0	0	0	0	0	1	1	0	0	0	0	1	0	0	1	1
	P.mirabilis	0	0	0	0	0	0	0	0	0	0	0	0	0	0	0	0	0	0	0	0	0	0
	A.pittii	0	0	0	0	0	0	0	0	0	0	0	0	0	0	0	0	0	0	0	0	1	0
	M.morganii	0	0	0	0	0	0	0	0	0	0	0	0	0	0	0	1	1	0	0	0	0	0
	S.epidermidis	0	0	0	0	0	0	0	0	0	0	0	0	0	0	0	0	0	1	0	0	0	0
	K.oxytoca	0	0	0	0	0	0	0	0	0	0	0	0	0	0	0	0	1	0	0	0	0	0
	P.vulgaris	0	0	0	0	0	0	0	0	0	0	0	0	0	0	0	0	0	0	0	0	0	0
	S.maltophilia	0	0	0	0	0	0	0	0	0	0	0	0	0	0	0	0	0	0	0	0	0	0
	S.liquefaciens	0	0	0	0	0	0	0	0	0	0	0	0	0	0	0	0	0	0	0	0	0	0
	Gr.Streptococci	0	0	0	0	0	0	0	0	0	0	0	0	0	0	0	0	0	0	0	0	0	0
	S.mitis	0	0	0	0	0	0	0	0	0	0	0	0	0	0	0	0	0	0	0	0	0	0
	E.faecium	0	0	0	0	0	0	0	0	0	0	0	0	0	0	0	0	0	0	0	0	0	0

## Sheet: Figure 3
														Figure 3a
															SampleName	MethodName	TP	TN	FP	FN
															35	optimized method	8	5	0	3
															41	optimized method	3	33	0	4
															44	optimized method	0	6	0	0
															45	optimized method	1	11	0	0
															46	optimized method	1	11	0	0
															53	optimized method	2	27	0	6
															54	optimized method	3	19	6	0
															55	optimized method	1	13	0	2
															56	optimized method	2	10	0	0
															59	optimized method	9	32	6	1
															60	optimized method	1	15	0	1
															61	optimized method	2	10	0	0
															62	optimized method	5	17	2	2
															63	optimized method	0	2	1	0
															64	optimized method	0	11	0	0
															65	optimized method	2	10	0	0
															66	optimized method	2	22	0	2
															67	optimized method	1	14	2	0
															68	optimized method	5	18	1	4
															69	optimized method	3	23	0	2
															70	optimized method	3	22	0	1
															71	optimized method	0	15	1	0
															72	optimized method	2	27	0	0
															73	optimized method	3	29	1	0
															74	optimized method	2	10	0	0
															75	optimized method	3	6	5	1
															76	optimized method	5	23	0	0
														Figure 3b)
															SampleName	MethodName	TP	TN	FP	FN
															29	(M+BB+NB)	6	8	0	2
															29	(HL+BB+NB)	5	8	0	3
															29	(HL+LZ+NB)	1	8	0	7
															29	(MC5)	0	0	0	1
															31	(HL+BB+NB)	1	13	0	2
															31	(HL+LZ+NB)	1	13	0	2
															31	(MC5)	1	13	0	2
															34	(M+BB+NB)	0	17	0	0
															34	(HL+BB+NB)	0	16	0	0
															79	(M+BB+NB)	0	15	0	2
															79	(HZ)	0	15	0	2
															79	(MC5)	0	15	0	2
															80	(M+BB+NB)	0	10	0	3
															80	(HZ)	0	10	0	3
															80	(MC5)	0	10	0	3
															81	(M+BB+NB)	7	16	0	3
															81	(HZ)	7	10	6	3
															81	(MC5)	7	16	0	3
														Figure 3c
															Method	TP	TN	FP	FN
															In-house (Optimized)	82	507	25	39
															In-house (Non-Optimized)	35	165	0	26
															Commercial	30	140	6	49
														Figure 3d
															Antibiotic	TP	TN	FP	FN
															amikacin	0	4	0	0
															amoxicillin	4	14	0	0
															amoxicillin/clavulanic acid	7	33	0	4
															ampicillin	15	23	0	7
															ampicillin-sulbactam	3	19	0	0
															aztreonam	0	2	0	0
															cefepime	0	2	0	0
															cefiderocol	0	2	0	0
															cefotaxime	1	26	2	0
															cefpodoxime	2	18	2	1
															ceftazidime	1	27	3	0
															ceftriaxone	1	19	2	0
															cefuroxime	15	10	0	3
															cefuroxime axetil	1	15	2	3
															ciprofloxacin	3	34	8	4
															ertapenem	0	25	0	0
															fosfomycin	0	11	2	0
															gentamicin	0	5	1	0
															imipenem	11	8	1	2
															levofloxacin	0	15	2	0
															linezolid	0	15	0	0
															mecillinam	0	12	0	1
															meropenem	15	33	0	1
															nitrofurantoin	0	7	0	0
															penicillin	0	1	0	0
															piperacillin	0	2	0	0
															piperacillin-tazobactam	1	43	0	1
															rifampicin	0	1	0	0
															tigecycline	0	15	0	0
															tobramycin	0	2	0	0
															trimethoprim	0	19	0	6
															trimethoprim-sulfamethoxazole	2	27	0	6
															tobramycin	0	2	0	0
															vancomycin	0	16	0	0

## Sheet: Figure 4
Figure 4a)
	CulturePositive	DNAYield
	0	0
	1	226
	0	0
	1	302
	1	5.76
	1	328
	0	1.3
	1	1.768
	1	1.586
	0	0
	0	5.33
	1	3068
	0	240.5
	0	1.326
	1	1864.2
	1	3689.4
	0	3.796
	1	3088.8
	1	387.4
	1	998.4
	1	10.27
	0	17.94
	0	7.54
	0	113.1
	1	291.2
	0	42.12
	1	369.2
	1	7264
	1	1172.6
	1	598
	1	3291.6
	1	3286.4
	1	273
	1	2241.2
	1	2121.6
	1	1508
	1	1378
	1	2652
	1	1747.2
	1	686.4
	1	1482
	1	1560
	1	26000
	1	234
	1	423.8
	1	239.2
	1	2587
	1	592.8
	1	2964
	0	40040
	1	7060
	1	2060
	1	6800
Figure 4b
	CulturePositive	FlowBacteria
	1	2
	0	14
	1	22024
	1	16102
	1	62002
	0	2
	1	2
	1	2
	0	6
	1	79749
	0	82
	1	3884
	1	14282
	0	0
	1	12211
	1	35023
	1	11200
	1	126
	0	32
	0	8534
	1	1732
	0	107
	1	18812
	1	3824
	1	9282
	1	2089
	1	34302
	1	45704
	1	2430
	1	56358
	1	11030
	1	2318
	1	2919
	1	70587
	1	31794
	1	11281
	1	16550
	1	26254
	1	77739
	1	4107
	1	510
	1	970
	1	451
	1	91964
	0	233
	1	10000
	1	4654
	1	65898

## Sheet: Supplementary Figure 1
Supplementary Figure 1a
	Test_kits	DNA Yield
	MC5	6800
	HZ	1004
	NT	6700
	NB	10700
	H +NB	6220
	M +NB	4840
	H + BT	3160
	M + BT	4600
	H (Pre-treated) + NB	6360
	M (Pre-treated) + NB	6400
	H (Pre-treated) + BT	3580
	M (Pre-treated) + BT	3000
Supplementary Figure 1b
	Method	E. coli reads	host reads	other prokaryotic reads
	MC5	9911	207	3
	HZ	30884	568	29
	NB	19047	436	6
	H (Pre-treated) + NB	19082	452	6
	H + NB	33754	866	21
	M (Pre-treated) + NB	8512	255	7
	M + NB	13039	480	7

## Sheet: Supplementary Figure 2
Supplementary Figure 2
	Sample	Ct (Average)	Fold change	Group
	HL_SAN (Neurtal pH)-1	18.1439	1.23515	E. faecalis DNA
	HL_SAN (Neurtal pH)-2	18.3697	1.05623	E. faecalis DNA
	HL_SAN (Neurtal pH)-3	18.5788	0.913698	E. faecalis DNA
	M_SAN (Neutral pH) -1	18.388	1.04289	E. faecalis DNA
	M_SAN (Neutral pH) -2	18.6599	0.863792	E. faecalis DNA
	M_SAN (Neutral pH) -3	18.2822	1.12227	E. faecalis DNA
	HL_SAN (pH 8.5) -1	19.2932	0.556861	E. faecalis DNA
	HL_SAN (pH 8.5) -2	19.4475	0.500389	E. faecalis DNA
	HL_SAN (pH 8.5) -3	21.1846	0.150106	E. faecalis DNA
	M_SAN (pH 7.7) - 1	18.1791	1.20541	E. faecalis DNA
	M_SAN (pH 7.7) - 2	18.3994	1.03473	E. faecalis DNA
	M_SAN (pH 7.7) - 3	18.1971	1.19044	E. faecalis DNA
	Undepleted_control - 1	18.4384	1.00709	E. faecalis DNA
	Undepleted_control - 2	18.3904	1.04118	E. faecalis DNA
	Undepleted_control - 3	18.517	0.953688	E. faecalis DNA
	HL_SAN (Neurtal pH)-1	31.2151	0.0212483	Host DNA delpetion
	HL_SAN (Neurtal pH)-2	34.6452	0.00197138	Host DNA delpetion
	HL_SAN (Neurtal pH)-3	31.7498	0.0146677	Host DNA delpetion
	M_SAN (Neutral pH) -1	33.367	0.0047812	Host DNA delpetion
	M_SAN (Neutral pH) -2	35.8504	0.000855006	Host DNA delpetion
	M_SAN (Neutral pH) -3	35.8641	0.000846906	Host DNA delpetion
	HL_SAN (pH 8.5) -1	30.7628	0.0290723	Host DNA delpetion
	HL_SAN (pH 8.5) -2	31.0299	0.0241599	Host DNA delpetion
	HL_SAN (pH 8.5) -3	32.0885	0.0115991	Host DNA delpetion
	M_SAN (pH 7.7) - 1	34.0555	0.0029668	Host DNA delpetion
	M_SAN (pH 7.7) - 2	33.1841	0.00542744	Host DNA delpetion
	M_SAN (pH 7.7) - 3	34.5868	0.00205282	Host DNA delpetion
	Undepleted_control - 1	25.6408	1.01245	Host DNA delpetion
	Undepleted_control - 2	25.5653	1.06685	Host DNA delpetion
	Undepleted_control - 3	25.7698	0.925811	Host DNA delpetion
Statistical data
	Group	Comparison	t_stat	p_value
	Host	HL_SAN (Neurtal pH) vs Undepleted_control	-15.92	9.104e-05
	Host	HL_SAN (pH 8.5) vs Undepleted_control	-15.78	9.423e-05
	Host	M_SAN (Neutral pH) vs Undepleted_control	-16.16	8.584e-05
	Host	M_SAN (pH 7.7) vs Undepleted_control	-16.14	8.63e-05
	Bacteria	HL_SAN (Neurtal pH) vs Undepleted_control	0.7425	0.499
	Bacteria	HL_SAN (pH 8.5) vs Undepleted_control	-4.859	0.008284
	Bacteria	M_SAN (Neutral pH) vs Undepleted_control	0.1463	0.8907
	Bacteria	M_SAN (pH 7.7) vs Undepleted_control	2.377	0.07627

## Sheet: Supplementary Figure 3
Supplementary Figure 3a
	Group	Method	Ct (Average)	Fold change	Sample	Primers
	Optimized method	Optimized Method-1	17.7188	1.03398	E. coli	Bacterial primers
	Optimized method	Optimized Method-2	17.3532	1.3322	E. coli	Bacterial primers
	Optimized method	Optimized Method-3	17.519	1.18757	E. coli	Bacterial primers
	Optimized method	Optimized Method_undepleted_1	17.9619	0.87362	E. coli	Bacterial primers
	Optimized method	Optimized Method_undepleted_2	17.817	0.965921	E. coli	Bacterial primers
	Optimized method	Optimized Method_undepleted_3	17.522	1.18505	E. coli	Bacterial primers
	Optimized method	Optimized Method-1	34.6717	0.00241022	Host DNA	Host primers
	Optimized method	Optimized Method-2	34.683	0.00239144	Host DNA	Host primers
	Optimized method	Optimized Method-3	34.9059	0.00204901	Host DNA	Host primers
	Optimized method	Optimized Method_undepleted_1	26.254	0.824168	Host DNA	Host primers
	Optimized method	Optimized Method_undepleted_2	25.7481	1.17033	Host DNA	Host primers
	Optimized method	Optimized Method_undepleted_3	25.923	1.03676	Host DNA	Host primers
	Molysis complete 5	MC5-1	20.0133	0.368789	E. coli	Bacterial primers
	Molysis complete 5	MC5-2	20.1853	0.327349	E. coli	Bacterial primers
	Molysis complete 5	MC5-3	20.0996	0.347391	E. coli	Bacterial primers
	Molysis complete 5	MC5-undepleted-1	18.8117	0.848233	E. coli	Bacterial primers
	Molysis complete 5	MC5-undepleted-2	18.2625	1.24114	E. coli	Bacterial primers
	Molysis complete 5	MC5-undepleted-3	18.6484	0.949869	E. coli	Bacterial primers
	Molysis complete 5	MC5-1	28.7209	0.127328	Host DNA	Host primers
	Molysis complete 5	MC5-2	28.6109	0.137419	Host DNA	Host primers
	Molysis complete 5	MC5-3	28.4704	0.151471	Host DNA	Host primers
	Molysis complete 5	MC5-undepleted-1	25.49	1.19546	Host DNA	Host primers
	Molysis complete 5	MC5-undepleted-2	26.311	0.676666	Host DNA	Host primers
	Molysis complete 5	MC5-undepleted-3	25.4416	1.2362	Host DNA	Host primers
	Host Zero	HZ-1	15.6113	29.6739	E. coli	Bacterial primers
	Host Zero	HZ-2	16.0608	21.7296	E. coli	Bacterial primers
	Host Zero	HZ-3	15.396	34.449	E. coli	Bacterial primers
	Host Zero	HZ-undepleted-1	20.6356	1.09671	E. coli	Bacterial primers
	Host Zero	HZ-undepleted-2	20.3015	0.870014	E. coli	Bacterial primers
	Host Zero	HZ-undepleted-3	20.5701	1.04805	E. coli	Bacterial primers
	Host Zero	HZ-1	31.9758	0.0536438	Host DNA	Host primers
	Host Zero	HZ-2	32.5038	0.0372045	Host DNA	Host primers
	Host Zero	HZ-3	31.6611	0.0667212	Host DNA	Host primers
	Host Zero	HZ-undepleted-1	27.7816	0.981973	Host DNA	Host primers
	Host Zero	HZ-undepleted-2	27.5093	1.18596	Host DNA	Host primers
	Host Zero	HZ-undepleted-3	27.9752	0.858678	Host DNA	Host primers
Statistical data Supplementary figure 3a
	Group	Comparison	t_stat	p_value
	Host	Optimized method vs Control	-10	0.000562
	Host	MC5 vs Control	-4.962	0.007693
	Host	HZ vs Control	-9.877	0.0005895
	Bacteria	Optimized method vs Control	1.357	0.2463
	Bacteria	MC5 vs Control	-5.634	0.004885
	Bacteria	HZ vs Control	3.423	0.02671
Supplementary Figure 3b
	Group	Method	Ct (Average)	Fold change	Sample	Primers
	Optimized method	Optimized Method-1	20.8628	1.52912	E. faecalis	Bacterial primers
	Optimized method	Optimized Method-2	20.4844	1.98761	E. faecalis	Bacterial primers
	Optimized method	Optimized Method-3	19.7656	3.27131	E. faecalis	Bacterial primers
	Optimized method	Optimized Method_undepleted_1	22.2116	0.60036	E. faecalis	Bacterial primers
	Optimized method	Optimized Method_undepleted_2	21.2293	1.18608	E. faecalis	Bacterial primers
	Optimized method	Optimized Method_undepleted_3	20.9856	1.40435	E. faecalis	Bacterial primers
	Optimized method	Optimized Method-1	31.7067	0.0394779	Host DNA	Host primers
	Optimized method	Optimized Method-2	30.948	0.0667952	Host DNA	Host primers
	Optimized method	Optimized Method-3	32.7544	0.0190974	Host DNA	Host primers
	Optimized method	Optimized Method_undepleted_1	27.8683	0.5647	Host DNA	Host primers
	Optimized method	Optimized Method_undepleted_2	27.0317	1.00851	Host DNA	Host primers
	Optimized method	Optimized Method_undepleted_3	26.2317	1.75591	Host DNA	Host primers
	Optimized method	MC5-1	20.3604	11.2736	E. faecalis	Bacterial primers
	Molysis complete 5	MC5-2	21.8031	4.14712	E. faecalis	Bacterial primers
	Molysis complete 5	MC5-3	20.604	9.52187	E. faecalis	Bacterial primers
	Molysis complete 5	MC5-undepleted-1	23.6647	1.14117	E. faecalis	Bacterial primers
	Molysis complete 5	MC5-undepleted-2	22.9724	1.84405	E. faecalis	Bacterial primers
	Molysis complete 5	MC5-undepleted-3	24.9286	0.475201	E. faecalis	Bacterial primers
	Molysis complete 5	MC5-1	27.6211	0.877856	Host DNA	Host primers
	Molysis complete 5	MC5-2	26.0891	2.5387	Host DNA	Host primers
	Molysis complete 5	MC5-3	25.1791	4.77033	Host DNA	Host primers
	Molysis complete 5	MC5-undepleted-1	27.5426	0.926988	Host DNA	Host primers
	Molysis complete 5	MC5-undepleted-2	26.8637	1.48396	Host DNA	Host primers
	Molysis complete 5	MC5-undepleted-3	27.8933	0.726947	Host DNA	Host primers
	Molysis complete 5	HZ-1	21.948	2.79056	E. faecalis	Bacterial primers
	Host Zero	HZ-2	22.0623	2.57801	E. faecalis	Bacterial primers
	Host Zero	HZ-3	21.6292	3.48057	E. faecalis	Bacterial primers
	Host Zero	HZ-undepleted-1	24.0508	0.649629	E. faecalis	Bacterial primers
	Host Zero	HZ-undepleted-2	23.1682	1.19775	E. faecalis	Bacterial primers
	Host Zero	HZ-undepleted-3	23.0665	1.2852	E. faecalis	Bacterial primers
	Host Zero	HZ-1	27.7812	0.219008	Host DNA	Host primers
	Host Zero	HZ-2	27.5646	0.254491	Host DNA	Host primers
	Host Zero	HZ-3	27.5727	0.253055	Host DNA	Host primers
	Host Zero	HZ-undepleted-1	26.6695	0.473266	Host DNA	Host primers
	Host Zero	HZ-undepleted-2	25.0839	1.42042	Host DNA	Host primers
	Host Zero	HZ-undepleted-3	25.0173	1.48757	Host DNA	Host primers
Statistical data Supplementary figure 3b
	Group	Comparison	t_stat	p_value
	Host	Optimized method vs Control	-3.066	0.03745
	Host	MC5 vs Control	1.465	0.2167
	Host	HZ vs Control	-2.699	0.05416
	Bacteria	Optimized method vs Control	2.094	0.1043
	Bacteria	MC5 vs Control	3.282	0.03043
	Bacteria	HZ vs Control	5.639	0.004867

## Sheet: Supplementary Figure 4
Supplementary Figure 4
	Category	Group	average Ct	Primer
	Undepleted	E. coli - ST1193	24	Bacteria
	Depleted	E. coli - ST1193	35	Bacteria
	Undepleted	E. coli - ST38	23	Bacteria
	Depleted	E. coli - ST38	22	Bacteria
	Undepleted	E. faecalis -1 - ST6	24	Bacteria
	Depleted	E. faecalis -1 - ST6	22	Bacteria
	Undepleted	E. faecalis -2 - ST6	24	Bacteria
	Depleted	E. faecalis -2 - ST6	22	Bacteria
	Undepleted	K. pneumoniae - ST15	20	Bacteria
	Depleted	K. pneumoniae - ST15	18	Bacteria
	Undepleted	K. pneumoniae - ST147	21	Bacteria
	Depleted	K. pneumoniae - ST147	18	Bacteria
	Undepleted	P. aeruginosa - ST235	24	Bacteria
	Depleted	P. aeruginosa - ST235	24	Bacteria
	Undepleted	P. aeruginosa - ST111	26	Bacteria
	Depleted	P. aeruginosa - ST111	25	Bacteria
	Undepleted	P. mirabilis - ST1	26	Bacteria
	Depleted	P. mirabilis - ST1	24	Bacteria
	Undepleted	E. coli - ST1193	27	Host
	Depleted	E. coli - ST1193	38	Host
	Undepleted	E. coli - ST38	28	Host
	Depleted	E. coli - ST38	39	Host
	Undepleted	E. faecalis -1 - ST6	28	Host
	Depleted	E. faecalis -1 - ST6	39	Host
	Undepleted	E. faecalis -2 - ST6	28	Host
	Depleted	E. faecalis -2 - ST6	38	Host
	Undepleted	K. pneumoniae - ST15	28	Host
	Depleted	K. pneumoniae - ST15	37	Host
	Undepleted	K. pneumoniae - ST147	28	Host
	Depleted	K. pneumoniae - ST147	37	Host
	Undepleted	P. aeruginosa - ST235	28	Host
	Depleted	P. aeruginosa - ST235	35	Host
	Undepleted	P. aeruginosa - ST111	28	Host
	Depleted	P. aeruginosa - ST111	39	Host
	Undepleted	P. mirabilis - ST1	28	Host
	Depleted	P. mirabilis - ST1	28	Host

## Sheet: Supplementary Figure 5
Supplementary Figure 5a
	nPathogens	Count
	0	13
	1	14
	2	18
	3	6
	4	2
Supplementary Figure 5b
	PathogenRoutine	Concordant	Routine	mNGS
	Escherichia coli	16
	Enterococcus faecalis	14
	Aerococcus urinae	4		5
	Klebsiella pneumoniae	7
	Actinotignum schaalii	0		3
	Streptococcus anginosus	3
	Citrobacter koseri	3
	Pseudomonas aeruginosa	3
	Proteus mirabilis	3	1
	Stenotrophomonas maltophilia	2
	Staphylococcus epidermidis	2
	Serratia marcescens	2
	Klebsiella oxytoca	2
	Acinetobacter pittii	2
	Morganella morganii	1		1
	Enterococcus faecium	1
	Streptococcus mitis	1
	Streptococcus agalactiae	1
	Serratia liquefaciens	1
	Proteus vulgaris	1
	Greening Streptococci	1
	Enterobacter cloacae	1
	Staphylococcus haemolyticus	1
	Enterobacter cloacae	1
	Corynebacterium nuruki	0		1
	Gardnerella sp.	0		1
	Providencia stuartii	0		1
	Lactobacillus sp.	0		1
	Veillonella parvula	0		1

## Sheet: Supplementary Figure 6
Supplementary Figure 6a
	SampleName	TP	TN	FP	FN	TPtxt	TNtxt	FPtxt	FNtxt
	3 (HZ)	4	0	0	0	E.coli, M.morganii, A.sanguinocola, C.cloyleae
	6 (MC5)	1	0	0	0	E.faecium
	13 (HZ)	1	0	0	0	E.faecium
	14 (NB)	2	0	0	0	M.leuteus, S.haemolyticus
	15 (MC5)	1	0	0	0	E.coli
	16 (NB)	1	0	0	0	S.haemolyticus
	17 (NB)	1	0	0	0	E.coli
	1 (H+BT)	2	0	0	0	E.coli, M.morganii
	2 (H+BT)	1	0	0	0	C.freundii
	4 (M+BT)	2	0	0	0	E.coli, P.stuartii
	5 (M+BT)	2	0	0	0	E.coli
	7 (H+NB)	1	0	0	0	E.coli
	9 (H+NB)	1	0	0	0	E.coli
	10 (M+NB)	2	0	0	0	P.aeruginosa, .Enterococcus faecalis
	11 (M+NB)	1	0	0	0	C.freundii
	12 (M+NB)	2	0	0	0	E.coli
	19 (H+NB)	1	0	0	0	K.oxytoca
	20 (H+NB)	1	0	0	0	A.urinae
	21 (M+NB)	0	0	1	1			E.coli	E.faecalis
	22 (M+NB)	1	0	0	0	E.faecalis
	23 (M+NB)	3	0	0	0	E.coli, M.morganii, E.faecalis
	24 (H+BT)	1	0	0	0	E.coli
	25 (H+BT)	1	0	0	0	K.pneumoniae
	26 (M+BT)	2	0	0	0	E.coli, E.faecalis
	27 (M+BT)	1	0	0	0	E.coli
Supplementary Figure 6b
	SampleName	Method	TP	TN	FP	FN
	2	In-house (Non-Optimized)	3	8	0	0
	5	In-house (Non-Optimized)	1	15	0	0
	7	In-house (Non-Optimized)	1	12	0	0
	9	In-house (Non-Optimized)	4	9	0	3
	10	In-house (Non-Optimized)	6	0	0	0
	11	In-house (Non-Optimized)	3	8	0	0
	12	In-house (Non-Optimized)	1	13	0	2
	23	In-house (Non-Optimized)	3	20	0	3
	26	In-house (Non-Optimized)	2	12	0	1
	27	In-house (Non-Optimized)	3	10	0	3
	3	Commercial	2	21	0	3
	6	Commercial	8	3	0	0
	13	Commercial	0	0	0	9
	14	Commercial	0	0	0	2
	15	Commercial	2	14	0	0
	16	Commercial	0	0	0	16
	17	Commercial	3	13	0	0

## Sheet: Supplementary Figure 7
Supplementary Figure 7
	SampleName	Pathogen	Antibiotic	TP	TN	FP	FN	TPtxt	TNtxt	FPtxt	FNtxt
	35	Escherichia coli	ampicillin	1				mdtEF, bacA, marA
	35	Escherichia coli	amoxicillin/clavulanic acid	1
	35	Escherichia coli	fosfomycin		1
	35	Escherichia coli	trimethoprim				1
	35	Escherichia coli	trimethoprim-sulfamethoxazole				1
	35	Escherichia coli	cefpodoxime	1				EC-5
	35	Escherichia coli	cefuroxime	1				EC-5
	35	Escherichia coli	cefuroxime axetil				1
	35	Escherichia coli	cefotaxime	1				EC-5
	35	Escherichia coli	ceftriaxone	1				EC-5
	35	Escherichia coli	ceftazidime	1				EC-5
	35	Escherichia coli	ciprofloxacin	1				mdtEF, emrR, marA
	35	Escherichia coli	nitrofurantoin		1
	35	Escherichia coli	mecillinam		1
	35	Escherichia coli	meropenem		1
	35	Escherichia coli	ertapenem		1
	41	Enterococcus faecalis	vancomycin		1
	41	Enterococcus faecalis	ampicillin		1
	41	Enterococcus faecalis	amoxicillin		1
	41	Enterococcus faecalis	ampicillin-sulbactam		1
	41	Enterococcus faecalis	amoxicillin/clavulanic acid		1
	41	Enterococcus faecalis	levofloxacin		1
	41	Enterococcus faecalis	ciprofloxacin		1
	41	Enterococcus faecalis	piperacillin-tazobactam		1
	41	Enterococcus faecalis	imipenem		1
	41	Enterococcus faecalis	meropenem	1
	41	Enterococcus faecalis	tigecycline		1
	41	Enterococcus faecalis	linezolid		1
	41	Proteus mirabilis	ampicillin				1
	41	Proteus mirabilis	amoxicillin/clavulanic acid		1
	41	Proteus mirabilis	trimethoprim		1
	41	Proteus mirabilis	trimethoprim-sulfamethoxazole		1
	41	Proteus mirabilis	cefpodoxime		1
	41	Proteus mirabilis	cefuroxime	1
	41	Proteus mirabilis	cefuroxime axetil		1
	41	Proteus mirabilis	cefotaxime		1
	41	Proteus mirabilis	ceftriaxone		1
	41	Proteus mirabilis	ceftazidime		1
	41	Proteus mirabilis	ciprofloxacin		1
	41	Proteus mirabilis	piperacillin-tazobactam		1
	41	Proteus mirabilis	meropenem		1
	41	Proteus mirabilis	ertapenem		1
	41	Klebsiella pneumoniae	ampicillin	1
	41	Klebsiella pneumoniae	amoxicillin/clavulanic acid				1
	41	Klebsiella pneumoniae	trimethoprim		1
	41	Klebsiella pneumoniae	trimethoprim-sulfamethoxazole		1
	41	Klebsiella pneumoniae	cefpodoxime		1
	41	Klebsiella pneumoniae	cefuroxime				1
	41	Klebsiella pneumoniae	cefuroxime axetil				1
	41	Klebsiella pneumoniae	cefotaxime		1
	41	Klebsiella pneumoniae	ceftriaxone		1
	41	Klebsiella pneumoniae	ceftazidime		1
	41	Klebsiella pneumoniae	ciprofloxacin		1
	41	Klebsiella pneumoniae	piperacillin-tazobactam		1
	41	Klebsiella pneumoniae	meropenem		1
	41	Klebsiella pneumoniae	ertapenem		1
	44	Aerococcus urinae	penicillin		1
	44	Aerococcus urinae	rifampicin		1
	44	Aerococcus urinae	vancomycin		1
	44	Aerococcus urinae	ampicillin		1
	44	Aerococcus urinae	ciprofloxacin		1
	44	Aerococcus urinae	meropenem		1
	45	Pseudomonas aeruginosa	tobramycin		1
	45	Pseudomonas aeruginosa	amikacin		1
	45	Pseudomonas aeruginosa	trimethoprim-sulfamethoxazole	1
	45	Pseudomonas aeruginosa	ceftazidime		1
	45	Pseudomonas aeruginosa	cefepime		1
	45	Pseudomonas aeruginosa	levofloxacin		1
	45	Pseudomonas aeruginosa	ciprofloxacin		1
	45	Pseudomonas aeruginosa	piperacillin		1
	45	Pseudomonas aeruginosa	piperacillin-tazobactam		1
	45	Pseudomonas aeruginosa	imipenem		1
	45	Pseudomonas aeruginosa	meropenem		1
	45	Pseudomonas aeruginosa	aztreonam		1
	46	Enterococcus faecalis	vancomycin		1
	46	Enterococcus faecalis	ampicillin		1
	46	Enterococcus faecalis	amoxicillin		1
	46	Enterococcus faecalis	ampicillin-sulbactam		1
	46	Enterococcus faecalis	amoxicillin/clavulanic acid		1
	46	Enterococcus faecalis	levofloxacin		1
	46	Enterococcus faecalis	ciprofloxacin		1
	46	Enterococcus faecalis	piperacillin-tazobactam		1
	46	Enterococcus faecalis	imipenem		1
	46	Enterococcus faecalis	meropenem	1
	46	Enterococcus faecalis	tigecycline		1
	46	Enterococcus faecalis	linezolid		1
	53	Enterococcus faecalis	vancomycin		1
	53	Enterococcus faecalis	ampicillin		1
	53	Enterococcus faecalis	amoxicillin		1
	53	Enterococcus faecalis	ampicillin-sulbactam		1
	53	Enterococcus faecalis	amoxicillin/clavulanic acid		1
	53	Enterococcus faecalis	levofloxacin		1
	53	Enterococcus faecalis	ciprofloxacin		1
	53	Enterococcus faecalis	piperacillin-tazobactam		1
	53	Enterococcus faecalis	imipenem		1
	53	Enterococcus faecalis	meropenem	1
	53	Enterococcus faecalis	tigecycline		1
	53	Enterococcus faecalis	linezolid		1
	53	Escherichia coli	ampicillin				1
	53	Escherichia coli	amoxicillin/clavulanic acid				1
	53	Escherichia coli	fosfomycin		1
	53	Escherichia coli	trimethoprim				1
	53	Escherichia coli	trimethoprim-sulfamethoxazole				1
	53	Escherichia coli	cefpodoxime		1
	53	Escherichia coli	cefuroxime		1
	53	Escherichia coli	cefuroxime axetil		1
	53	Escherichia coli	cefotaxime		1
	53	Escherichia coli	ceftriaxone		1
	53	Escherichia coli	ceftazidime		1
	53	Escherichia coli	ciprofloxacin		1
	53	Escherichia coli	mecillinam				1
	53	Escherichia coli	piperacillin-tazobactam				1
	53	Escherichia coli	meropenem		1
	53	Escherichia coli	ertapenem		1
	53	Acinetobacter pittii	Gentamicin		1
	53	Acinetobacter pittii	tobramycin		1
	53	Acinetobacter pittii	amikacin		1
	53	Acinetobacter pittii	trimethoprim-sulfamethoxazole		1
	53	Acinetobacter pittii	ciprofloxacin	1				adeF
	53	Acinetobacter pittii	imipenem		1
	53	Acinetobacter pittii	meropenem		1
	54	Klebsiella pneumoniae	ampicillin	1				SHV-194, acrB
	54	Klebsiella pneumoniae	amoxicillin/clavulanic acid		1
	54	Klebsiella pneumoniae	trimethoprim		1
	54	Klebsiella pneumoniae	trimethoprim-sulfamethoxazole		1
	54	Klebsiella pneumoniae	cefpodoxime			1				SHV-194, acrB
	54	Klebsiella pneumoniae	cefuroxime	1				SHV-194, acrB
	54	Klebsiella pneumoniae	cefuroxime axetil			1				SHV-194, acrB
	54	Klebsiella pneumoniae	cefotaxime			1				SHV-194, acrB
	54	Klebsiella pneumoniae	ceftriaxone			1				SHV-194, acrB
	54	Klebsiella pneumoniae	ceftazidime			1				SHV-194, acrB
	54	Klebsiella pneumoniae	ciprofloxacin			1				acrB
	54	Klebsiella pneumoniae	piperacillin-tazobactam		1
	54	Klebsiella pneumoniae	meropenem		1
	54	Klebsiella pneumoniae	ertapenem		1
	54	Escherichia coli	ampicillin		1
	54	Escherichia coli	ampicillin-sulbactam		1
	54	Escherichia coli	amoxicillin/clavulanic acid		1
	54	Escherichia coli	fosfomycin		1
	54	Escherichia coli	Gentamicin		1
	54	Escherichia coli	trimethoprim-sulfamethoxazole		1
	54	Escherichia coli	cefuroxime	1
	54	Escherichia coli	cefotaxime		1
	54	Escherichia coli	ceftazidime		1
	54	Escherichia coli	ciprofloxacin		1
	54	Escherichia coli	nitrofurantoin		1
	54	Escherichia coli	mecillinam		1
	54	Escherichia coli	piperacillin-tazobactam		1
	54	Escherichia coli	meropenem		1
	55	Escherichia coli	ampicillin				1
	55	Escherichia coli	amoxicillin/clavulanic acid		1
	55	Escherichia coli	fosfomycin		1
	55	Escherichia coli	trimethoprim		1
	55	Escherichia coli	trimethoprim-sulfamethoxazole		1
	55	Escherichia coli	cefpodoxime		1
	55	Escherichia coli	cefuroxime	1
	55	Escherichia coli	cefuroxime axetil		1
	55	Escherichia coli	cefotaxime		1
	55	Escherichia coli	ceftriaxone		1
	55	Escherichia coli	ceftazidime		1
	55	Escherichia coli	ciprofloxacin				1
	55	Escherichia coli	mecillinam		1
	55	Escherichia coli	piperacillin-tazobactam		1
	55	Escherichia coli	meropenem		1
	55	Escherichia coli	ertapenem		1
	56	Enterococcus faecalis	vancomycin		1
	56	Enterococcus faecalis	ampicillin		1
	56	Enterococcus faecalis	amoxicillin		1
	56	Enterococcus faecalis	ampicillin-sulbactam		1
	56	Enterococcus faecalis	amoxicillin/clavulanic acid		1
	56	Enterococcus faecalis	levofloxacin		1
	56	Enterococcus faecalis	ciprofloxacin		1
	56	Enterococcus faecalis	piperacillin-tazobactam		1
	56	Enterococcus faecalis	imipenem	1
	56	Enterococcus faecalis	meropenem	1
	56	Enterococcus faecalis	tigecycline		1
	56	Enterococcus faecalis	linezolid		1
	59	Morganella morganii	ampicillin	1				DHA-16
	59	Morganella morganii	ampicillin-sulbactam	1				DHA-16
	59	Morganella morganii	amoxicillin/clavulanic acid	1				DHA-16
	59	Morganella morganii	Gentamicin		1
	59	Morganella morganii	trimethoprim-sulfamethoxazole		1
	59	Morganella morganii	cefuroxime				1
	59	Morganella morganii	cefotaxime		1
	59	Morganella morganii	ceftazidime		1
	59	Morganella morganii	ciprofloxacin		1
	59	Morganella morganii	piperacillin-tazobactam		1
	59	Morganella morganii	imipenem		1
	59	Morganella morganii	meropenem		1
	59	Klebsiella oxytoca	ampicillin	1				acrAB, KpnG
	59	Klebsiella oxytoca	ampicillin-sulbactam		1
	59	Klebsiella oxytoca	amoxicillin/clavulanic acid		1
	59	Klebsiella oxytoca	Gentamicin			1				KpnG
	59	Klebsiella oxytoca	trimethoprim-sulfamethoxazole		1
	59	Klebsiella oxytoca	cefuroxime	1
	59	Klebsiella oxytoca	cefotaxime		1
	59	Klebsiella oxytoca	ceftazidime			1				KpnG
	59	Klebsiella oxytoca	ciprofloxacin			1				emrR
	59	Klebsiella oxytoca	piperacillin-tazobactam		1
	59	Klebsiella oxytoca	imipenem			1				KpnG
	59	Klebsiella oxytoca	meropenem		1
	59	Enterococcus faecalis	vancomycin		1
	59	Enterococcus faecalis	ampicillin		1
	59	Enterococcus faecalis	amoxicillin		1
	59	Enterococcus faecalis	ampicillin-sulbactam		1
	59	Enterococcus faecalis	amoxicillin/clavulanic acid		1
	59	Enterococcus faecalis	levofloxacin			1				efrAB
	59	Enterococcus faecalis	ciprofloxacin			1				efrAB
	59	Enterococcus faecalis	piperacillin-tazobactam		1
	59	Enterococcus faecalis	imipenem	1
	59	Enterococcus faecalis	meropenem	1
	59	Enterococcus faecalis	tigecycline		1
	59	Enterococcus faecalis	linezolid		1
	59	Proteus vulgaris	ampicillin	1
	59	Proteus vulgaris	ampicillin-sulbactam		1
	59	Proteus vulgaris	amoxicillin/clavulanic acid		1
	59	Proteus vulgaris	Gentamicin		1
	59	Proteus vulgaris	trimethoprim-sulfamethoxazole		1
	59	Proteus vulgaris	cefuroxime	1
	59	Proteus vulgaris	cefotaxime		1
	59	Proteus vulgaris	ceftazidime		1
	59	Proteus vulgaris	ciprofloxacin		1
	59	Proteus vulgaris	piperacillin-tazobactam		1
	59	Proteus vulgaris	imipenem		1
	59	Proteus vulgaris	meropenem		1
	60	Escherichia coli	ampicillin				1
	60	Escherichia coli	amoxicillin/clavulanic acid		1
	60	Escherichia coli	fosfomycin		1
	60	Escherichia coli	trimethoprim		1
	60	Escherichia coli	trimethoprim-sulfamethoxazole		1
	60	Escherichia coli	cefpodoxime		1
	60	Escherichia coli	cefuroxime	1
	60	Escherichia coli	cefuroxime axetil		1
	60	Escherichia coli	cefotaxime		1
	60	Escherichia coli	ceftriaxone		1
	60	Escherichia coli	ceftazidime		1
	60	Escherichia coli	ciprofloxacin		1
	60	Escherichia coli	nitrofurantoin		1
	60	Escherichia coli	mecillinam		1
	60	Escherichia coli	piperacillin-tazobactam		1
	60	Escherichia coli	meropenem		1
	60	Escherichia coli	ertapenem		1
	61	Enterococcus faecalis	vancomycin		1
	61	Enterococcus faecalis	ampicillin		1
	61	Enterococcus faecalis	amoxicillin		1
	61	Enterococcus faecalis	ampicillin-sulbactam		1
	61	Enterococcus faecalis	amoxicillin/clavulanic acid		1
	61	Enterococcus faecalis	levofloxacin		1
	61	Enterococcus faecalis	ciprofloxacin		1
	61	Enterococcus faecalis	piperacillin-tazobactam		1
	61	Enterococcus faecalis	imipenem	1
	61	Enterococcus faecalis	meropenem	1
	61	Enterococcus faecalis	tigecycline		1
	61	Enterococcus faecalis	linezolid		1
	62	Escherichia coli	ampicillin	1				evgSA, mdtEF
	62	Escherichia coli	amoxicillin/clavulanic acid	1				evgSA, mdtEF
	62	Escherichia coli	fosfomycin			1				mdtG
	62	Escherichia coli	trimethoprim				1
	62	Escherichia coli	trimethoprim-sulfamethoxazole				1
	62	Escherichia coli	cefpodoxime		1
	62	Escherichia coli	cefuroxime	1
	62	Escherichia coli	cefotaxime		1
	62	Escherichia coli	ceftriaxone		1
	62	Escherichia coli	ceftazidime		1
	62	Escherichia coli	ciprofloxacin			1				mdtH, mdtM, emrAB, acrF
	62	Escherichia coli	mecillinam		1
	62	Escherichia coli	piperacillin-tazobactam		1
	62	Escherichia coli	meropenem		1
	62	Escherichia coli	ertapenem		1
	62	Enterococcus faecalis	vancomycin		1
	62	Enterococcus faecalis	ampicillin		1
	62	Enterococcus faecalis	amoxicillin		1
	62	Enterococcus faecalis	ampicillin-sulbactam		1
	62	Enterococcus faecalis	amoxicillin/clavulanic acid		1
	62	Enterococcus faecalis	ciprofloxacin		1
	62	Enterococcus faecalis	piperacillin-tazobactam		1
	62	Enterococcus faecalis	imipenem	1
	62	Enterococcus faecalis	meropenem	1
	62	Enterococcus faecalis	tigecycline		1
	62	Enterococcus faecalis	linezolid		1
	63	Stenotrophomonas maltophilia	trimethoprim-sulfamethoxazole		1
	63	Stenotrophomonas maltophilia	cefiderocol		1
	63	Stenotrophomonas maltophilia	levofloxacin			1				SmeDEF
	64	Serratia liquifaciens	ampicillin		1
	64	Serratia liquifaciens	amoxicillin/clavulanic acid		1
	64	Serratia liquifaciens	trimethoprim		1
	64	Serratia liquifaciens	trimethoprim-sulfamethoxazole		1
	64	Serratia liquifaciens	cefotaxime		1
	64	Serratia liquifaciens	ceftriaxone		1
	64	Serratia liquifaciens	ceftazidime		1
	64	Serratia liquifaciens	ciprofloxacin		1
	64	Serratia liquifaciens	piperacillin-tazobactam		1
	64	Serratia liquifaciens	meropenem		1
	64	Serratia liquifaciens	ertapenem		1
	65	Enterococcus faecalis	vancomycin		1
	65	Enterococcus faecalis	ampicillin		1
	65	Enterococcus faecalis	amoxicillin		1
	65	Enterococcus faecalis	ampicillin-sulbactam		1
	65	Enterococcus faecalis	amoxicillin/clavulanic acid		1
	65	Enterococcus faecalis	levofloxacin		1
	65	Enterococcus faecalis	ciprofloxacin		1
	65	Enterococcus faecalis	piperacillin-tazobactam		1
	65	Enterococcus faecalis	imipenem	1
	65	Enterococcus faecalis	meropenem	1
	65	Enterococcus faecalis	tigecycline		1
	65	Enterococcus faecalis	linezolid		1
	66	Pseudomonas aeruginosa	tobramycin		1
	66	Pseudomonas aeruginosa	amikacin		1
	66	Pseudomonas aeruginosa	trimethoprim-sulfamethoxazole	1
	66	Pseudomonas aeruginosa	ceftazidime		1
	66	Pseudomonas aeruginosa	cefepime		1
	66	Pseudomonas aeruginosa	levofloxacin		1
	66	Pseudomonas aeruginosa	ciprofloxacin		1
	66	Pseudomonas aeruginosa	piperacillin		1
	66	Pseudomonas aeruginosa	piperacillin-tazobactam		1
	66	Pseudomonas aeruginosa	imipenem				1
	66	Pseudomonas aeruginosa	meropenem				1
	66	Pseudomonas aeruginosa	aztreonam		1
	66	Klebsiella oxytoca	ampicillin	1
	66	Klebsiella oxytoca	amoxicillin/clavulanic acid		1
	66	Klebsiella oxytoca	trimethoprim		1
	66	Klebsiella oxytoca	trimethoprim-sulfamethoxazole		1
	66	Klebsiella oxytoca	cefpodoxime		1
	66	Klebsiella oxytoca	cefuroxime		1
	66	Klebsiella oxytoca	cefuroxime axetil		1
	66	Klebsiella oxytoca	cefotaxime		1
	66	Klebsiella oxytoca	ceftriaxone		1
	66	Klebsiella oxytoca	ceftazidime		1
	66	Klebsiella oxytoca	ciprofloxacin		1
	66	Klebsiella oxytoca	piperacillin-tazobactam		1
	66	Klebsiella oxytoca	meropenem		1
	66	Klebsiella oxytoca	ertapenem		1
	67	Escherichia coli	ampicillin		1
	67	Escherichia coli	amoxicillin/clavulanic acid		1
	67	Escherichia coli	fosfomycin			1				mdtG
	67	Escherichia coli	trimethoprim		1
	67	Escherichia coli	trimethoprim-sulfamethoxazole		1
	67	Escherichia coli	cefpodoxime		1
	67	Escherichia coli	cefuroxime	1
	67	Escherichia coli	cefuroxime axetil		1
	67	Escherichia coli	cefotaxime		1
	67	Escherichia coli	ceftriaxone		1
	67	Escherichia coli	ceftazidime		1
	67	Escherichia coli	ciprofloxacin			1				acrF, emrR, mdtH
	67	Escherichia coli	nitrofurantoin		1
	67	Escherichia coli	mecillinam		1
	67	Escherichia coli	piperacillin-tazobactam		1
	67	Escherichia coli	meropenem		1
	67	Escherichia coli	ertapenem		1
	68	Escherichia coli	ampicillin	1				mdtEF
	68	Escherichia coli	amoxicillin/clavulanic acid	1
	68	Escherichia coli	fosfomycin		1
	68	Escherichia coli	trimethoprim				1
	68	Escherichia coli	trimethoprim-sulfamethoxazole				1
	68	Escherichia coli	cefpodoxime				1
	68	Escherichia coli	cefuroxime	1
	68	Escherichia coli	cefuroxime axetil				1
	68	Escherichia coli	cefotaxime		1
	68	Escherichia coli	ceftriaxone		1
	68	Escherichia coli	ceftazidime		1
	68	Escherichia coli	ciprofloxacin			1				acrEF
	68	Escherichia coli	mecillinam		1
	68	Escherichia coli	piperacillin-tazobactam		1
	68	Escherichia coli	meropenem		1
	68	Escherichia coli	ertapenem		1
	68	Enterococcus faecalis	vancomycin		1
	68	Enterococcus faecalis	ampicillin		1
	68	Enterococcus faecalis	amoxicillin		1
	68	Enterococcus faecalis	ampicillin-sulbactam		1
	68	Enterococcus faecalis	amoxicillin/clavulanic acid		1
	68	Enterococcus faecalis	levofloxacin		1
	68	Enterococcus faecalis	ciprofloxacin		1
	68	Enterococcus faecalis	piperacillin-tazobactam		1
	68	Enterococcus faecalis	imipenem	1
	68	Enterococcus faecalis	meropenem	1
	68	Enterococcus faecalis	tigecycline		1
	68	Enterococcus faecalis	linezolid		1
	69	Escherichia coli	ampicillin				1
	69	Escherichia coli	amoxicillin/clavulanic acid				1
	69	Escherichia coli	fosfomycin		1
	69	Escherichia coli	trimethoprim		1
	69	Escherichia coli	trimethoprim-sulfamethoxazole		1
	69	Escherichia coli	cefpodoxime		1
	69	Escherichia coli	cefuroxime	1
	69	Escherichia coli	cefuroxime axetil		1
	69	Escherichia coli	cefotaxime		1
	69	Escherichia coli	ceftriaxone		1
	69	Escherichia coli	ceftazidime		1
	69	Escherichia coli	ciprofloxacin		1
	69	Escherichia coli	mecillinam		1
	69	Escherichia coli	piperacillin-tazobactam		1
	69	Escherichia coli	meropenem		1
	69	Escherichia coli	ertapenem		1
	69	Enterococcus faecalis	vancomycin		1
	69	Enterococcus faecalis	ampicillin		1
	69	Enterococcus faecalis	amoxicillin		1
	69	Enterococcus faecalis	ampicillin-sulbactam		1
	69	Enterococcus faecalis	amoxicillin/clavulanic acid		1
	69	Enterococcus faecalis	levofloxacin		1
	69	Enterococcus faecalis	ciprofloxacin		1
	69	Enterococcus faecalis	piperacillin-tazobactam		1
	69	Enterococcus faecalis	imipenem	1
	69	Enterococcus faecalis	meropenem	1
	69	Enterococcus faecalis	tigecycline		1
	69	Enterococcus faecalis	linezolid		1
	70	Enterococcus faecalis	vancomycin		1
	70	Enterococcus faecalis	ampicillin		1
	70	Enterococcus faecalis	amoxicillin		1
	70	Enterococcus faecalis	ampicillin-sulbactam		1
	70	Enterococcus faecalis	amoxicillin/clavulanic acid		1
	70	Enterococcus faecalis	levofloxacin		1
	70	Enterococcus faecalis	ciprofloxacin		1
	70	Enterococcus faecalis	piperacillin-tazobactam		1
	70	Enterococcus faecalis	imipenem	1
	70	Enterococcus faecalis	meropenem	1
	70	Enterococcus faecalis	tigecycline		1
	70	Enterococcus faecalis	linezolid		1
	70	Citrobacter koseri	ampicillin	1
	70	Citrobacter koseri	ampicillin-sulbactam		1
	70	Citrobacter koseri	amoxicillin/clavulanic acid		1
	70	Citrobacter koseri	trimethoprim		1
	70	Citrobacter koseri	trimethoprim-sulfamethoxazole		1
	70	Citrobacter koseri	cefpodoxime		1
	70	Citrobacter koseri	cefuroxime				1
	70	Citrobacter koseri	cefotaxime		1
	70	Citrobacter koseri	ceftriaxone		1
	70	Citrobacter koseri	ceftazidime		1
	70	Citrobacter koseri	ciprofloxacin		1
	70	Citrobacter koseri	piperacillin-tazobactam		1
	70	Citrobacter koseri	meropenem		1
	70	Citrobacter koseri	ertapenem		1
	71	Escherichia coli	ampicillin		1
	71	Escherichia coli	amoxicillin/clavulanic acid		1
	71	Escherichia coli	fosfomycin		1
	71	Escherichia coli	trimethoprim		1
	71	Escherichia coli	trimethoprim-sulfamethoxazole		1
	71	Escherichia coli	cefpodoxime		1
	71	Escherichia coli	cefuroxime		1
	71	Escherichia coli	cefuroxime axetil		1
	71	Escherichia coli	cefotaxime		1
	71	Escherichia coli	ceftriaxone		1
	71	Escherichia coli	ceftazidime		1
	71	Escherichia coli	ciprofloxacin			1				mdtH
	71	Escherichia coli	mecillinam		1
	71	Escherichia coli	piperacillin-tazobactam		1
	71	Escherichia coli	meropenem		1
	71	Escherichia coli	ertapenem		1
	72	Enterococcus faecalis	vancomycin		1
	72	Enterococcus faecalis	ampicillin		1
	72	Enterococcus faecalis	amoxicillin		1
	72	Enterococcus faecalis	ampicillin-sulbactam		1
	72	Enterococcus faecalis	amoxicillin/clavulanic acid		1
	72	Enterococcus faecalis	levofloxacin		1
	72	Enterococcus faecalis	ciprofloxacin		1
	72	Enterococcus faecalis	piperacillin-tazobactam		1
	72	Enterococcus faecalis	imipenem	1
	72	Enterococcus faecalis	meropenem	1
	72	Enterococcus faecalis	tigecycline		1
	72	Enterococcus faecalis	linezolid		1
	72	Klebsiella pneumoniae	ampicillin		1
	72	Klebsiella pneumoniae	amoxicillin/clavulanic acid		1
	72	Klebsiella pneumoniae	trimethoprim		1
	72	Klebsiella pneumoniae	trimethoprim-sulfamethoxazole		1
	72	Klebsiella pneumoniae	cefpodoxime		1
	72	Klebsiella pneumoniae	cefuroxime		1
	72	Klebsiella pneumoniae	cefuroxime axetil		1
	72	Klebsiella pneumoniae	cefotaxime		1
	72	Klebsiella pneumoniae	ceftriaxone		1
	72	Klebsiella pneumoniae	ceftazidime		1
	72	Klebsiella pneumoniae	ciprofloxacin		1
	72	Klebsiella pneumoniae	piperacillin-tazobactam		1
	72	Klebsiella pneumoniae	meropenem		1
	72	Klebsiella pneumoniae	ertapenem		1
	72	Stenotrophomonas maltophilia	trimethoprim-sulfamethoxazole		1
	72	Stenotrophomonas maltophilia	cefiderocol		1
	72	Stenotrophomonas maltophilia	levofloxacin		1
	73	Klebsiella pneumoniae	ampicillin	1				LEN-2, Ri
	73	Klebsiella pneumoniae	amoxicillin/clavulanic acid		1
	73	Klebsiella pneumoniae	trimethoprim		1
	73	Klebsiella pneumoniae	trimethoprim-sulfamethoxazole		1
	73	Klebsiella pneumoniae	cefpodoxime		1
	73	Klebsiella pneumoniae	cefuroxime		1
	73	Klebsiella pneumoniae	cefuroxime axetil		1
	73	Klebsiella pneumoniae	cefotaxime		1
	73	Klebsiella pneumoniae	ceftriaxone		1
	73	Klebsiella pneumoniae	ceftazidime		1
	73	Klebsiella pneumoniae	ciprofloxacin			1				acrAB
	73	Klebsiella pneumoniae	piperacillin-tazobactam		1
	73	Klebsiella pneumoniae	meropenem		1
	73	Klebsiella pneumoniae	ertapenem		1
	73	Enterococcus faecalis	vancomycin		1
	73	Enterococcus faecalis	ampicillin		1
	73	Enterococcus faecalis	amoxicillin		1
	73	Enterococcus faecalis	ampicillin-sulbactam		1
	73	Enterococcus faecalis	amoxicillin/clavulanic acid		1
	73	Enterococcus faecalis	levofloxacin		1
	73	Enterococcus faecalis	ciprofloxacin		1
	73	Enterococcus faecalis	piperacillin-tazobactam		1
	73	Enterococcus faecalis	imipenem	1
	73	Enterococcus faecalis	meropenem	1
	73	Enterococcus faecalis	tigecycline		1
	73	Enterococcus faecalis	linezolid		1
	73	Acinetobacter pittii	Gentamicin		1
	73	Acinetobacter pittii	tobramycin		1
	73	Acinetobacter pittii	amikacin		1
	73	Acinetobacter pittii	trimethoprim-sulfamethoxazole		1
	73	Acinetobacter pittii	ciprofloxacin		1
	73	Acinetobacter pittii	imipenem		1
	73	Acinetobacter pittii	meropenem		1
	74	Enterococcus faecalis	vancomycin		1
	74	Enterococcus faecalis	ampicillin		1
	74	Enterococcus faecalis	amoxicillin		1
	74	Enterococcus faecalis	ampicillin-sulbactam		1
	74	Enterococcus faecalis	amoxicillin/clavulanic acid		1
	74	Enterococcus faecalis	levofloxacin		1
	74	Enterococcus faecalis	ciprofloxacin		1
	74	Enterococcus faecalis	piperacillin-tazobactam		1
	74	Enterococcus faecalis	imipenem	1
	74	Enterococcus faecalis	meropenem	1
	74	Enterococcus faecalis	tigecycline		1
	74	Enterococcus faecalis	linezolid		1
	75	Klebsiella pneumoniae	ampicillin	1				SHV-106
	75	Klebsiella pneumoniae	amoxicillin	1
	75	Klebsiella pneumoniae	amoxicillin/clavulanic acid		1
	75	Klebsiella pneumoniae	trimethoprim		1
	75	Klebsiella pneumoniae	trimethoprim-sulfamethoxazole		1
	75	Klebsiella pneumoniae	cefpodoxime			1				SHV-106
	75	Klebsiella pneumoniae	cefuroxime	1				SHV-106
	75	Klebsiella pneumoniae	cefuroxime axetil			1				SHV-106
	75	Klebsiella pneumoniae	cefotaxime			1				SHV-106
	75	Klebsiella pneumoniae	ceftriaxone			1				SHV-106
	75	Klebsiella pneumoniae	ceftazidime			1				SHV-106
	75	Klebsiella pneumoniae	ciprofloxacin				1
	75	Klebsiella pneumoniae	piperacillin-tazobactam		1
	75	Klebsiella pneumoniae	meropenem		1
	75	Klebsiella pneumoniae	ertapenem		1
	76	Proteus mirabilis	ampicillin		1
	76	Proteus mirabilis	amoxicillin/clavulanic acid		1
	76	Proteus mirabilis	trimethoprim		1
	76	Proteus mirabilis	trimethoprim-sulfamethoxazole		1
	76	Proteus mirabilis	cefpodoxime		1
	76	Proteus mirabilis	cefuroxime		1
	76	Proteus mirabilis	cefuroxime axetil		1
	76	Proteus mirabilis	cefotaxime		1
	76	Proteus mirabilis	ceftriaxone		1
	76	Proteus mirabilis	ceftazidime		1
	76	Proteus mirabilis	ciprofloxacin		1
	76	Proteus mirabilis	piperacillin-tazobactam		1
	76	Proteus mirabilis	meropenem		1
	76	Proteus mirabilis	ertapenem		1
	76	Serratia marcescens	ampicillin	1
	76	Serratia marcescens	amoxicillin	1
	76	Serratia marcescens	ampicillin-sulbactam	1
	76	Serratia marcescens	amoxicillin/clavulanic acid	1
	76	Serratia marcescens	trimethoprim		1
	76	Serratia marcescens	trimethoprim-sulfamethoxazole		1
	76	Serratia marcescens	cefuroxime	1
	76	Serratia marcescens	cefotaxime		1
	76	Serratia marcescens	ceftriaxone		1
	76	Serratia marcescens	ceftazidime		1
	76	Serratia marcescens	ciprofloxacin		1
	76	Serratia marcescens	piperacillin-tazobactam		1
	76	Serratia marcescens	meropenem		1
	76	Serratia marcescens	ertapenem		1
	79	Escherichia coli	ampicillin				1
	79	Escherichia coli	amoxicillin/clavulanic acid				1
	79	Escherichia coli	fosfomycin		1
	79	Escherichia coli	trimethoprim		1
	79	Escherichia coli	trimethoprim-sulfamethoxazole		1
	79	Escherichia coli	cefpodoxime		1
	79	Escherichia coli	cefuroxime		1
	79	Escherichia coli	ciprofloxacin		1
	79	Escherichia coli	piperacillin-tazobactam		1
	79	Escherichia coli	cefotaxime		1
	79	Escherichia coli	ceftriaxone		1
	79	Escherichia coli	ceftazidime		1
	79	Escherichia coli	meropenem		1
	79	Escherichia coli	mecillinam		1
	79	Escherichia coli	nitrofurantoin		1
	79	Escherichia coli	cefuroxime axetil		1
	79	Escherichia coli	ertapenem		1
	80	Proteus mirabilis	ampicillin		1
	80	Proteus mirabilis	amoxicillin/clavulanic acid		1
	80	Proteus mirabilis	trimethoprim				1
	80	Proteus mirabilis	trimethoprim-sulfamethoxazole				1
	80	Proteus mirabilis	cefpodoxime		1
	80	Proteus mirabilis	cefuroxime		1
	80	Proteus mirabilis	ciprofloxacin				1
	80	Proteus mirabilis	piperacillin-tazobactam		1
	80	Proteus mirabilis	cefotaxime		1
	80	Proteus mirabilis	ceftazidime		1
	80	Proteus mirabilis	meropenem		1
	80	Proteus mirabilis	cefuroxime axetil		1
	80	Proteus mirabilis	ertapenem		1
	81	Klebsiella pneumoniae	ampicillin	1				Ri
	81	Klebsiella pneumoniae	amoxicillin	1
	81	Klebsiella pneumoniae	amoxicillin/clavulanic acid		1
	81	Klebsiella pneumoniae	trimethoprim		1
	81	Klebsiella pneumoniae	trimethoprim-sulfamethoxazole		1
	81	Klebsiella pneumoniae	cefpodoxime		1
	81	Klebsiella pneumoniae	cefuroxime		1
	81	Klebsiella pneumoniae	ciprofloxacin		1
	81	Klebsiella pneumoniae	piperacillin-tazobactam		1
	81	Klebsiella pneumoniae	cefotaxime		1
	81	Klebsiella pneumoniae	ceftriaxone		1
	81	Klebsiella pneumoniae	ceftazidime		1
	81	Klebsiella pneumoniae	meropenem		1
	81	Klebsiella pneumoniae	cefuroxime axetil		1
	81	Klebsiella pneumoniae	ertapenem		1
	81	Enterococcus faecium	vancomycin		1
	81	Enterococcus faecium	ampicillin				1
	81	Enterococcus faecium	amoxicillin	1
	81	Enterococcus faecium	ampicillin-sulbactam	1
	81	Enterococcus faecium	amoxicillin/clavulanic acid	1
	81	Enterococcus faecium	ciprofloxacin				1
	81	Enterococcus faecium	piperacillin-tazobactam	1
	81	Enterococcus faecium	imipenem				1
	81	Enterococcus faecium	meropenem	1
	81	Enterococcus faecium	tigecycline		1
	81	Enterococcus faecium	linezolid		1
	29	Escherichia coli	ampicillin	1				acrAB, mdtEF
	29	Escherichia coli	amoxicillin/clavulanic acid	1				mdtEF
	29	Escherichia coli	fosfomycin		1
	29	Escherichia coli	trimethoprim				1
	29	Escherichia coli	trimethoprim-sulfamethoxazole				1
	29	Escherichia coli	cefpodoxime	1				acrAB
	29	Escherichia coli	cefuroxime	1				acrAB
	29	Escherichia coli	cefuroxime axetil	1				acrAB
	29	Escherichia coli	cefotaxime		1
	29	Escherichia coli	ceftazidime		1
	29	Escherichia coli	ciprofloxacin	1				acrAB, mdtEF
	29	Escherichia coli	mecillinam		1
	29	Escherichia coli	piperacillin-tazobactam		1
	29	Escherichia coli	meropenem		1
	29	Escherichia coli	ertapenem		1
	29	Escherichia coli	nitrofurantoin		1
	34	Escherichia coli	ampicillin		1
	34	Escherichia coli	ampicillin-sulbactam		1
	34	Escherichia coli	amoxicillin/clavulanic acid		1
	34	Escherichia coli	fosfomycin		1
	34	Escherichia coli	trimethoprim		1
	34	Escherichia coli	trimethoprim-sulfamethoxazole		1
	34	Escherichia coli	cefpodoxime		1
	34	Escherichia coli	cefuroxime		1
	34	Escherichia coli	cefuroxime axetil		1
	34	Escherichia coli	cefotaxime		1
	34	Escherichia coli	ceftazidime		1
	34	Escherichia coli	ciprofloxacin		1
	34	Escherichia coli	mecillinam		1
	34	Escherichia coli	piperacillin-tazobactam		1
	34	Escherichia coli	meropenem		1
	34	Escherichia coli	ertapenem		1
	34	Escherichia coli	nitrofurantoin		1

[truncated: 7 more sheets: Supplementary Figure 8, Supplementary Figure 9, Supplementary Figure 10, Supplementary Figure 11, Supplementary Figure 12, Supplementary Figure 13, Supplementary Figure 14]
